# Supplementary material for: (S)-2,2′-Dihy­droxy-N,N′-(6-hy­droxy­hexane-1,5-di­yl)dibenzamide
Source: Acta Crystallogr Sect E Struct Rep Online. 2013 Jan 12;69(Pt 2):o223. doi: 10.1107/S1600536813000354 (PMC3569758; doi:10.1107/S1600536813000354)
Supplement: Supplementary file 1 [file e-69-0o223-sup1.cif]

##############################################################################
#                                                                            #
# This CIF contains the data in a paper accepted for publication in          #
# Acta Crystallographica Section E. It conforms to the requirements of       #
# Notes for Authors for Acta Crystallographica Section E, and has been       #
# peer reviewed under the auspices of the IUCr Commission on Journals.       #
#                                                                            #
# Full details of the Crystallographic Information File format               #
# are given in the paper "The Crystallographic Information File (CIF):       #
# a New Standard Archive File for Crystallography" by S. R. Hall, F. H.      #
# Allen and I. D. Brown [Acta Cryst. (1991), A47, 655-685].                  #
#                                                                            #
# The current version of the core CIF dictionary is obtainable from          #
# ftp://ftp.iucr.org/pub/cif_core.dic.                                       #
#                                                                            #
# Software is freely available for graphical display of the structure(s)     #
# in this CIF. For information consult the CIF software page                 #
# http://www.iucr.org/resources/cif/software.                                #
#                                                                            #
# This file may be used for bona fide research purposes within the           #
# scientific community so long as proper attribution is given to the journal # 
# article from which it was obtained.                                        #
#                                                                            #
##############################################################################
data_global
_audit_creation_method
                'from SHELXL-97 with Microsoft Word 2011 for Mac Version 14.1.4'
_journal_date_recd_electronic     2012-12-13
_journal_date_accepted     2013-01-04
_journal_name_full     'Acta Crystallographica, Section E'
_journal_year     2013
_journal_volume     69
_journal_issue      2
_journal_page_first     o223
_journal_page_last     o223
_journal_paper_category     QO
_journal_paper_doi     10.1107/S1600536813000354
_journal_coeditor_code     YK2084
_publ_contact_author_name     'Kaspar Hegetschweiler'
_publ_contact_author_address
;
Fachrichtung Chemie
Universit\"at des Saarlandes
Postfach 151150
D-66041 Saarbr\"ucken
Germany
;
_publ_contact_author_email     hegetschweiler@mx.uni-saarland.de
_publ_contact_author_fax     '0049-681-302-2663'
_publ_contact_author_phone     '0049-681-302-2715'
_publ_section_title
;\
(<i>S</i>)-2,2'-Dihydroxy-<i>N</i>,<i>N</i>'-(6-hydroxyhexane-1,5-diyl)\
dibenzamide
;
loop_
    _publ_author_name
    _publ_author_address
    'Wilbrand, Sabine'
;
Fachrichtung Chemie
Universit\"at des Saarlandes
Postfach 151150
D-66041 Saarbr\"ucken
Germany
;
    'Neis, Christian'
;
Fachrichtung Chemie
Universit\"at des Saarlandes
Postfach 151150
D-66041 Saarbr\"ucken
Germany
;
    'Hegetschweiler, Kaspar'
;
Fachrichtung Chemie
Universit\"at des Saarlandes
Postfach 151150
D-66041 Saarbr\"ucken
Germany
;
data_I
_chemical_name_systematic
;
(<i>S</i>)-2,2'-Dihydroxy-<i>N</i>,<i>N</i>'-(6-hydroxyhexane-
1,5-diyl)dibenzamide
;
_chemical_name_common     '3,3'-dideoxy-myxochelin A'
_chemical_formula_moiety     'C20 H24 N2 O5'
_chemical_formula_sum     'C20 H24 N2 O5'
_chemical_formula_iupac     'C20 H24 N2 O5'
_chemical_formula_weight     372.41
_chemical_melting_point     ?
_symmetry_cell_setting     monoclinic
_symmetry_space_group_name_H-M     'P 21'
_symmetry_space_group_name_Hall     'P 2yb'
loop_
    _symmetry_equiv_pos_as_xyz
    'x, y, z'
    '-x, y+1/2, -z'
_cell_length_a     9.5934(7)
_cell_length_b     9.2266(7)
_cell_length_c     10.3565(7)
_cell_angle_alpha     90.00
_cell_angle_beta     96.172(4)
_cell_angle_gamma     90.00
_cell_volume     911.39(11)
_cell_formula_units_Z     2
_cell_measurement_reflns_used     4681
_cell_measurement_theta_min     2.75
_cell_measurement_theta_max     29.30
_cell_measurement_temperature     123(2)
_exptl_crystal_description     prism
_exptl_crystal_colour     'light brown'
_exptl_crystal_size_max     0.26
_exptl_crystal_size_mid     0.21
_exptl_crystal_size_min     0.04
_exptl_crystal_density_diffrn     1.357
_exptl_crystal_density_meas     ?
_exptl_crystal_density_method     'not measured'
_exptl_crystal_F_000     396
_exptl_absorpt_coefficient_mu     0.098
_exptl_absorpt_correction_type     multi-scan
_exptl_absorpt_process_details     '(SADABS; Bruker, 2010)'
_exptl_absorpt_correction_T_min     0.9750
_exptl_absorpt_correction_T_max     0.9961
_exptl_special_details     ?
_diffrn_ambient_temperature     123(2)
_diffrn_radiation_type     MoK\a
_diffrn_radiation_wavelength     0.71073
_diffrn_radiation_source     'fine-focus sealed tube'
_diffrn_radiation_monochromator     graphite
_diffrn_measurement_device_type     'Bruker Nonius X8 APEX'
_diffrn_measurement_method     '\f and \w scans'
_diffrn_detector_area_resol_mean     8.4
_diffrn_reflns_number     10366
_diffrn_reflns_av_R_equivalents     0.0280
_diffrn_reflns_av_sigmaI/netI     0.0248
_diffrn_reflns_theta_min     1.98
_diffrn_reflns_theta_max     27.00
_diffrn_reflns_theta_full     27.00
_diffrn_measured_fraction_theta_max     1.000
_diffrn_measured_fraction_theta_full     1.000
_diffrn_reflns_limit_h_min     -12
_diffrn_reflns_limit_h_max     11
_diffrn_reflns_limit_k_min     -11
_diffrn_reflns_limit_k_max     9
_diffrn_reflns_limit_l_min     -13
_diffrn_reflns_limit_l_max     13
_diffrn_standards_number     ?
_diffrn_standards_interval_count     ?
_diffrn_standards_interval_time     ?
_diffrn_standards_decay_%     ?
_refine_special_details
;
Refinement of <i>F</i>^2^ against ALL reflections. The weighted <i>R</i>-factor
<i>wR</i> and goodness of fit <i>S</i> are based on <i>F</i>^2^, conventional
<i>R</i>-factors <i>R</i> are based on <i>F</i>, with <i>F</i> set to zero for
negative <i>F</i>^2^. The threshold expression of <i>F</i>^2^ >
\s(<i>F</i>^2^) is used only for calculating <i>R</i>-factors(gt) <i>etc</i>.
and is not relevant to the choice of reflections for refinement.
<i>R</i>-factors based on <i>F</i>^2^ are statistically about twice as large
as those based on <i>F</i>, and <i>R</i>-factors based on ALL data will be
even larger.
;
_reflns_number_total     2111
_reflns_number_gt     1943
_reflns_threshold_expression     I>2\s(I)
_refine_ls_structure_factor_coef     Fsqd
_refine_ls_matrix_type     full
_refine_ls_R_factor_all     0.0355
_refine_ls_R_factor_gt     0.0309
_refine_ls_wR_factor_gt     0.0734
_refine_ls_wR_factor_ref     0.0759
_refine_ls_goodness_of_fit_ref     1.053
_refine_ls_restrained_S_all     1.053
_refine_ls_number_reflns     2111
_refine_ls_number_parameters     259
_refine_ls_number_restraints     6
_refine_ls_hydrogen_treatment     mixed
_refine_ls_weighting_scheme     calc
_refine_ls_weighting_details
       'calc w = 1/[\s^2^(Fo^2^)+(0.0425P)^2^+0.1259P] where P=(Fo^2^+2Fc^2^)/3'
_atom_sites_solution_hydrogens     geom
_atom_sites_solution_primary     direct
_atom_sites_solution_secondary     difmap
_refine_ls_shift/su_max     0.000
_refine_ls_shift/su_mean     0.000
_refine_diff_density_max     0.208
_refine_diff_density_min     -0.219
_refine_ls_extinction_method     none
_refine_ls_extinction_coef     ?
loop_
    _atom_type_symbol
    _atom_type_description
    _atom_type_scat_dispersion_real
    _atom_type_scat_dispersion_imag
    _atom_type_scat_source
    'C' 'C' 0.0033 0.0016
                         'International Tables Vol C Tables 4.2.6.8 and 6.1.1.4'
    'H' 'H' 0.0000 0.0000
                         'International Tables Vol C Tables 4.2.6.8 and 6.1.1.4'
    'N' 'N' 0.0061 0.0033
                         'International Tables Vol C Tables 4.2.6.8 and 6.1.1.4'
    'O' 'O' 0.0106 0.0060
                         'International Tables Vol C Tables 4.2.6.8 and 6.1.1.4'
_computing_data_collection     'APEX2 (Bruker, 2010)'
_computing_cell_refinement     'SAINT (Bruker, 2010)'
_computing_data_reduction     'SAINT (Bruker, 2010)'
_computing_structure_solution     'SHELXS97 (Sheldrick, 2008)'
_computing_structure_refinement     'SHELXL97 (Sheldrick, 2008)'
_computing_molecular_graphics     'DIAMOND (Brandenburg, 2012)'
_computing_publication_material     'SHELXL97 (Sheldrick, 2008)'
loop_
    _atom_site_type_symbol
    _atom_site_label
    _atom_site_fract_x
    _atom_site_fract_y
    _atom_site_fract_z
    _atom_site_U_iso_or_equiv
    _atom_site_adp_type
    _atom_site_calc_flag
    _atom_site_refinement_flags
    _atom_site_occupancy
    _atom_site_symmetry_multiplicity
    _atom_site_disorder_assembly
    _atom_site_disorder_group
    C C1 0.4529(2) 0.4184(2) 0.20414(18) 0.0199(4) Uani d . 1 1 . .
    C C2 0.3185(2) 0.4340(2) 0.13843(19) 0.0258(5) Uani d . 1 1 . .
    H H2 0.2437 0.3768 0.1637 0.031 Uiso calc R 1 1 . .
    C C3 0.2930(2) 0.5314(3) 0.0374(2) 0.0313(5) Uani d . 1 1 . .
    H H3 0.2012 0.5410 -0.0062 0.038 Uiso calc R 1 1 . .
    C C4 0.4021(2) 0.6157(3) -0.0004(2) 0.0288(5) Uani d . 1 1 . .
    H H4 0.3841 0.6832 -0.0694 0.035 Uiso calc R 1 1 . .
    C C5 0.5358(2) 0.6018(3) 0.06145(19) 0.0254(5) Uani d . 1 1 . .
    H H5 0.6098 0.6594 0.0352 0.030 Uiso calc R 1 1 . .
    C C6 0.5621(2) 0.5026(2) 0.16297(19) 0.0210(4) Uani d . 1 1 . .
    O O6 0.69536(15) 0.49364(19) 0.22033(15) 0.0296(4) Uani d D 1 1 . .
    H H6O 0.685(3) 0.441(3) 0.290(2) 0.044 Uiso d D 1 1 . .
    C C7 0.4830(2) 0.3244(2) 0.32048(18) 0.0203(4) Uani d . 1 1 . .
    O O7 0.60410(15) 0.32025(17) 0.38085(14) 0.0273(4) Uani d . 1 1 . .
    N N8 0.37834(19) 0.2474(2) 0.36263(16) 0.0230(4) Uani d D 1 1 . .
    H H8N 0.2929(18) 0.259(3) 0.325(2) 0.028 Uiso d D 1 1 . .
    C C9 0.3912(2) 0.1825(3) 0.4921(2) 0.0284(5) Uani d . 1 1 . .
    H H9A 0.4837 0.1345 0.5091 0.034 Uiso calc R 1 1 . .
    H H9B 0.3178 0.1078 0.4960 0.034 Uiso calc R 1 1 . .
    C C10 0.3766(2) 0.2972(2) 0.59675(19) 0.0259(5) Uani d . 1 1 . .
    H H10A 0.3778 0.2490 0.6823 0.031 Uiso calc R 1 1 . .
    H H10B 0.4577 0.3640 0.6009 0.031 Uiso calc R 1 1 . .
    C C11 0.2419(2) 0.3837(2) 0.56963(19) 0.0228(4) Uani d . 1 1 . .
    H H11A 0.1620 0.3153 0.5593 0.027 Uiso calc R 1 1 . .
    H H11B 0.2440 0.4355 0.4861 0.027 Uiso calc R 1 1 . .
    C C12 0.2160(2) 0.4936(2) 0.67388(18) 0.0213(4) Uani d . 1 1 . .
    H H12A 0.3007 0.5545 0.6932 0.026 Uiso calc R 1 1 . .
    H H12B 0.1994 0.4417 0.7545 0.026 Uiso calc R 1 1 . .
    C C13 0.0901(2) 0.5910(2) 0.63192(18) 0.0192(4) Uani d . 1 1 . .
    H H13 0.0072 0.5277 0.6059 0.023 Uiso calc R 1 1 . .
    C C14 0.0553(2) 0.6883(2) 0.74253(18) 0.0225(4) Uani d . 1 1 . .
    H H14A 0.0368 0.6270 0.8173 0.027 Uiso calc R 1 1 . .
    H H14B 0.1377 0.7497 0.7703 0.027 Uiso calc R 1 1 . .
    O O14 -0.06297(15) 0.77953(17) 0.70901(14) 0.0272(4) Uani d D 1 1 . .
    H H14O -0.044(3) 0.857(2) 0.672(2) 0.041 Uiso d D 1 1 . .
    N N15 0.11840(17) 0.6788(2) 0.51866(15) 0.0194(4) Uani d D 1 1 . .
    H H15N 0.187(2) 0.739(2) 0.527(2) 0.023 Uiso d D 1 1 . .
    C C16 0.06071(19) 0.6524(2) 0.39742(18) 0.0185(4) Uani d . 1 1 . .
    O O16 -0.02958(14) 0.55555(16) 0.37353(13) 0.0234(3) Uani d . 1 1 . .
    C C17 0.1056(2) 0.7449(2) 0.29126(18) 0.0191(4) Uani d . 1 1 . .
    C C18 0.2307(2) 0.8247(2) 0.30504(19) 0.0245(5) Uani d . 1 1 . .
    H H18 0.2899 0.8195 0.3846 0.029 Uiso calc R 1 1 . .
    C C19 0.2701(2) 0.9106(3) 0.2062(2) 0.0290(5) Uani d . 1 1 . .
    H H19 0.3560 0.9627 0.2174 0.035 Uiso calc R 1 1 . .
    C C20 0.1832(2) 0.9204(3) 0.09003(19) 0.0288(5) Uani d . 1 1 . .
    H H20 0.2086 0.9811 0.0223 0.035 Uiso calc R 1 1 . .
    C C21 0.0605(2) 0.8422(3) 0.07330(19) 0.0259(5) Uani d . 1 1 . .
    H H21 0.0018 0.8491 -0.0064 0.031 Uiso calc R 1 1 . .
    C C22 0.0211(2) 0.7531(2) 0.17155(18) 0.0213(4) Uani d . 1 1 . .
    O O22 -0.10130(15) 0.68092(19) 0.14603(14) 0.0306(4) Uani d D 1 1 . .
    H H22O -0.115(3) 0.621(3) 0.204(2) 0.046 Uiso d D 1 1 . .
loop_
    _atom_site_aniso_label
    _atom_site_aniso_U_11
    _atom_site_aniso_U_22
    _atom_site_aniso_U_33
    _atom_site_aniso_U_12
    _atom_site_aniso_U_13
    _atom_site_aniso_U_23
    C1 0.0203(10) 0.0213(10) 0.0184(9) 0.0025(8) 0.0027(7) -0.0035(8)
    C2 0.0206(10) 0.0316(13) 0.0246(10) -0.0007(9) -0.0001(8) 0.0035(10)
    C3 0.0202(10) 0.0467(15) 0.0256(11) 0.0020(10) -0.0033(8) 0.0057(10)
    C4 0.0328(12) 0.0306(12) 0.0227(10) 0.0027(10) 0.0012(9) 0.0049(9)
    C5 0.0249(11) 0.0276(12) 0.0241(10) -0.0028(9) 0.0053(8) 0.0003(9)
    C6 0.0199(9) 0.0229(10) 0.0199(9) 0.0021(8) 0.0006(7) -0.0051(9)
    O6 0.0168(7) 0.0382(9) 0.0329(8) -0.0023(7) -0.0016(6) 0.0053(7)
    C7 0.0210(10) 0.0190(10) 0.0207(9) 0.0047(8) 0.0017(8) -0.0044(8)
    O7 0.0210(8) 0.0343(9) 0.0260(7) 0.0070(7) -0.0007(6) 0.0038(7)
    N8 0.0239(9) 0.0221(9) 0.0228(8) 0.0022(8) 0.0006(7) 0.0003(7)
    C9 0.0353(12) 0.0225(11) 0.0278(10) 0.0058(10) 0.0053(9) 0.0068(9)
    C10 0.0295(11) 0.0254(12) 0.0224(10) 0.0040(9) 0.0017(8) 0.0058(9)
    C11 0.0214(10) 0.0231(11) 0.0238(10) -0.0014(9) 0.0015(8) -0.0003(9)
    C12 0.0213(10) 0.0224(10) 0.0200(10) -0.0026(9) 0.0008(8) 0.0019(8)
    C13 0.0171(9) 0.0217(11) 0.0187(9) -0.0023(8) 0.0016(7) 0.0033(8)
    C14 0.0220(10) 0.0261(11) 0.0194(9) 0.0018(9) 0.0020(8) 0.0047(9)
    O14 0.0233(8) 0.0274(9) 0.0313(8) 0.0060(7) 0.0049(6) 0.0075(7)
    N15 0.0190(8) 0.0212(9) 0.0173(8) -0.0061(7) -0.0009(6) 0.0013(7)
    C16 0.0161(9) 0.0184(10) 0.0206(9) 0.0031(8) 0.0005(7) 0.0001(8)
    O16 0.0216(7) 0.0227(7) 0.0247(7) -0.0053(6) -0.0028(6) -0.0004(6)
    C17 0.0200(10) 0.0194(10) 0.0178(9) 0.0023(8) 0.0020(7) -0.0025(8)
    C18 0.0213(10) 0.0324(12) 0.0191(9) -0.0033(9) -0.0017(8) 0.0026(9)
    C19 0.0263(11) 0.0345(13) 0.0268(10) -0.0073(10) 0.0058(9) 0.0010(10)
    C20 0.0314(12) 0.0329(12) 0.0232(10) 0.0024(10) 0.0083(9) 0.0074(10)
    C21 0.0263(11) 0.0338(12) 0.0171(9) 0.0079(10) 0.0003(8) 0.0018(9)
    C22 0.0178(9) 0.0251(11) 0.0204(9) 0.0018(8) 0.0003(7) -0.0032(9)
    O22 0.0285(8) 0.0389(9) 0.0223(7) -0.0099(7) -0.0060(6) 0.0021(7)
_geom_special_details
;
All e.s.d.'s (except the e.s.d. in the dihedral angle between two l.s. planes)
are estimated using the full covariance matrix. The cell e.s.d.'s are taken
into account individually in the estimation of e.s.d.'s in distances, angles
and torsion angles; correlations between e.s.d.'s in cell parameters are only
used when they are defined by crystal symmetry. An approximate (isotropic)
treatment of cell e.s.d.'s is used for estimating e.s.d.'s involving l.s.
planes.
;
loop_
    _geom_bond_atom_site_label_1
    _geom_bond_atom_site_label_2
    _geom_bond_site_symmetry_2
    _geom_bond_distance
    _geom_bond_publ_flag
    C1 C2 . 1.399(3) ?
    C1 C6 . 1.406(3) ?
    C1 C7 . 1.488(3) ?
    C2 C3 . 1.381(3) ?
    C2 H2 . 0.9500 ?
    C3 C4 . 1.394(3) ?
    C3 H3 . 0.9500 ?
    C4 C5 . 1.377(3) ?
    C4 H4 . 0.9500 ?
    C5 C6 . 1.396(3) ?
    C5 H5 . 0.9500 ?
    C6 O6 . 1.353(2) ?
    O6 H6O . 0.882(17) ?
    C7 O7 . 1.259(2) ?
    C7 N8 . 1.341(3) ?
    N8 C9 . 1.462(3) ?
    N8 H8N . 0.874(16) ?
    C9 C10 . 1.532(3) ?
    C9 H9A . 0.9900 ?
    C9 H9B . 0.9900 ?
    C10 C11 . 1.519(3) ?
    C10 H10A . 0.9900 ?
    C10 H10B . 0.9900 ?
    C11 C12 . 1.521(3) ?
    C11 H11A . 0.9900 ?
    C11 H11B . 0.9900 ?
    C12 C13 . 1.531(3) ?
    C12 H12A . 0.9900 ?
    C12 H12B . 0.9900 ?
    C13 N15 . 1.475(2) ?
    C13 C14 . 1.521(3) ?
    C13 H13 . 1.0000 ?
    C14 O14 . 1.425(2) ?
    C14 H14A . 0.9900 ?
    C14 H14B . 0.9900 ?
    O14 H14O . 0.846(18) ?
    N15 C16 . 1.339(2) ?
    N15 H15N . 0.858(16) ?
    C16 O16 . 1.251(2) ?
    C16 C17 . 1.492(3) ?
    C17 C18 . 1.402(3) ?
    C17 C22 . 1.408(3) ?
    C18 C19 . 1.379(3) ?
    C18 H18 . 0.9500 ?
    C19 C20 . 1.391(3) ?
    C19 H19 . 0.9500 ?
    C20 C21 . 1.376(3) ?
    C20 H20 . 0.9500 ?
    C21 C22 . 1.392(3) ?
    C21 H21 . 0.9500 ?
    C22 O22 . 1.351(2) ?
    O22 H22O . 0.838(18) ?
loop_
    _geom_angle_atom_site_label_1
    _geom_angle_atom_site_label_2
    _geom_angle_atom_site_label_3
    _geom_angle_site_symmetry_1
    _geom_angle_site_symmetry_3
    _geom_angle
    _geom_angle_publ_flag
    C2 C1 C6 . . 118.24(18) ?
    C2 C1 C7 . . 122.86(18) ?
    C6 C1 C7 . . 118.77(17) ?
    C3 C2 C1 . . 120.9(2) ?
    C3 C2 H2 . . 119.5 ?
    C1 C2 H2 . . 119.5 ?
    C2 C3 C4 . . 119.94(19) ?
    C2 C3 H3 . . 120.0 ?
    C4 C3 H3 . . 120.0 ?
    C5 C4 C3 . . 120.5(2) ?
    C5 C4 H4 . . 119.8 ?
    C3 C4 H4 . . 119.8 ?
    C4 C5 C6 . . 119.7(2) ?
    C4 C5 H5 . . 120.2 ?
    C6 C5 H5 . . 120.2 ?
    O6 C6 C5 . . 117.14(18) ?
    O6 C6 C1 . . 122.18(18) ?
    C5 C6 C1 . . 120.67(18) ?
    C6 O6 H6O . . 102.2(17) ?
    O7 C7 N8 . . 120.36(18) ?
    O7 C7 C1 . . 120.57(18) ?
    N8 C7 C1 . . 119.04(17) ?
    C7 N8 C9 . . 121.54(18) ?
    C7 N8 H8N . . 119.3(16) ?
    C9 N8 H8N . . 116.1(16) ?
    N8 C9 C10 . . 111.17(18) ?
    N8 C9 H9A . . 109.4 ?
    C10 C9 H9A . . 109.4 ?
    N8 C9 H9B . . 109.4 ?
    C10 C9 H9B . . 109.4 ?
    H9A C9 H9B . . 108.0 ?
    C11 C10 C9 . . 111.91(17) ?
    C11 C10 H10A . . 109.2 ?
    C9 C10 H10A . . 109.2 ?
    C11 C10 H10B . . 109.2 ?
    C9 C10 H10B . . 109.2 ?
    H10A C10 H10B . . 107.9 ?
    C10 C11 C12 . . 114.81(16) ?
    C10 C11 H11A . . 108.6 ?
    C12 C11 H11A . . 108.6 ?
    C10 C11 H11B . . 108.6 ?
    C12 C11 H11B . . 108.6 ?
    H11A C11 H11B . . 107.5 ?
    C11 C12 C13 . . 111.96(16) ?
    C11 C12 H12A . . 109.2 ?
    C13 C12 H12A . . 109.2 ?
    C11 C12 H12B . . 109.2 ?
    C13 C12 H12B . . 109.2 ?
    H12A C12 H12B . . 107.9 ?
    N15 C13 C14 . . 110.40(17) ?
    N15 C13 C12 . . 109.94(15) ?
    C14 C13 C12 . . 111.31(15) ?
    N15 C13 H13 . . 108.4 ?
    C14 C13 H13 . . 108.4 ?
    C12 C13 H13 . . 108.4 ?
    O14 C14 C13 . . 113.51(15) ?
    O14 C14 H14A . . 108.9 ?
    C13 C14 H14A . . 108.9 ?
    O14 C14 H14B . . 108.9 ?
    C13 C14 H14B . . 108.9 ?
    H14A C14 H14B . . 107.7 ?
    C14 O14 H14O . . 114.1(18) ?
    C16 N15 C13 . . 123.58(17) ?
    C16 N15 H15N . . 116.8(15) ?
    C13 N15 H15N . . 118.5(15) ?
    O16 C16 N15 . . 121.54(18) ?
    O16 C16 C17 . . 120.79(17) ?
    N15 C16 C17 . . 117.65(17) ?
    C18 C17 C22 . . 117.82(18) ?
    C18 C17 C16 . . 122.51(16) ?
    C22 C17 C16 . . 119.67(17) ?
    C19 C18 C17 . . 121.74(18) ?
    C19 C18 H18 . . 119.1 ?
    C17 C18 H18 . . 119.1 ?
    C18 C19 C20 . . 119.5(2) ?
    C18 C19 H19 . . 120.2 ?
    C20 C19 H19 . . 120.2 ?
    C21 C20 C19 . . 120.0(2) ?
    C21 C20 H20 . . 120.0 ?
    C19 C20 H20 . . 120.0 ?
    C20 C21 C22 . . 120.90(18) ?
    C20 C21 H21 . . 119.5 ?
    C22 C21 H21 . . 119.5 ?
    O22 C22 C21 . . 116.52(17) ?
    O22 C22 C17 . . 123.48(18) ?
    C21 C22 C17 . . 119.97(19) ?
    C22 O22 H22O . . 112.6(19) ?
loop_
    _geom_torsion_atom_site_label_1
    _geom_torsion_atom_site_label_2
    _geom_torsion_atom_site_label_3
    _geom_torsion_atom_site_label_4
    _geom_torsion_site_symmetry_1
    _geom_torsion_site_symmetry_2
    _geom_torsion_site_symmetry_3
    _geom_torsion_site_symmetry_4
    _geom_torsion
    _geom_torsion_publ_flag
    C6 C1 C2 C3 . . . . -1.2(3) ?
    C7 C1 C2 C3 . . . . 174.6(2) ?
    C1 C2 C3 C4 . . . . 0.1(3) ?
    C2 C3 C4 C5 . . . . 0.6(4) ?
    C3 C4 C5 C6 . . . . -0.1(3) ?
    C4 C5 C6 O6 . . . . -179.9(2) ?
    C4 C5 C6 C1 . . . . -1.0(3) ?
    C2 C1 C6 O6 . . . . -179.51(19) ?
    C7 C1 C6 O6 . . . . 4.5(3) ?
    C2 C1 C6 C5 . . . . 1.7(3) ?
    C7 C1 C6 C5 . . . . -174.34(18) ?
    C2 C1 C7 O7 . . . . -175.9(2) ?
    C6 C1 C7 O7 . . . . 0.0(3) ?
    C2 C1 C7 N8 . . . . 2.1(3) ?
    C6 C1 C7 N8 . . . . 177.93(19) ?
    O7 C7 N8 C9 . . . . 13.5(3) ?
    C1 C7 N8 C9 . . . . -164.46(18) ?
    C7 N8 C9 C10 . . . . 75.7(2) ?
    N8 C9 C10 C11 . . . . 54.2(2) ?
    C9 C10 C11 C12 . . . . 176.49(17) ?
    C10 C11 C12 C13 . . . . 172.07(17) ?
    C11 C12 C13 N15 . . . . -63.9(2) ?
    C11 C12 C13 C14 . . . . 173.46(16) ?
    N15 C13 C14 O14 . . . . 58.6(2) ?
    C12 C13 C14 O14 . . . . -178.98(16) ?
    C14 C13 N15 C16 . . . . -131.63(19) ?
    C12 C13 N15 C16 . . . . 105.2(2) ?
    C13 N15 C16 O16 . . . . 4.9(3) ?
    C13 N15 C16 C17 . . . . -176.42(17) ?
    O16 C16 C17 C18 . . . . -161.58(19) ?
    N15 C16 C17 C18 . . . . 19.7(3) ?
    O16 C16 C17 C22 . . . . 17.9(3) ?
    N15 C16 C17 C22 . . . . -160.80(19) ?
    C22 C17 C18 C19 . . . . 1.0(3) ?
    C16 C17 C18 C19 . . . . -179.5(2) ?
    C17 C18 C19 C20 . . . . 0.8(3) ?
    C18 C19 C20 C21 . . . . -1.5(3) ?
    C19 C20 C21 C22 . . . . 0.2(3) ?
    C20 C21 C22 O22 . . . . 179.86(19) ?
    C20 C21 C22 C17 . . . . 1.6(3) ?
    C18 C17 C22 O22 . . . . 179.7(2) ?
    C16 C17 C22 O22 . . . . 0.2(3) ?
    C18 C17 C22 C21 . . . . -2.2(3) ?
    C16 C17 C22 C21 . . . . 178.28(18) ?
loop_
    _geom_hbond_atom_site_label_D
    _geom_hbond_atom_site_label_H
    _geom_hbond_atom_site_label_A
    _geom_hbond_site_symmetry_A
    _geom_hbond_distance_DH
    _geom_hbond_distance_HA
    _geom_hbond_distance_DA
    _geom_hbond_angle_DHA
    O6 H6O O7 . 0.882(17) 1.70(2) 2.530(2) 155(3)
    N8 H8N O14 2_546 0.874(16) 2.205(17) 3.051(2) 163(2)
    O14 H14O O16 2_556 0.846(18) 2.031(19) 2.858(2) 165(3)
    N15 H15N O7 2_656 0.858(16) 2.254(17) 3.046(2) 154(2)
    O22 H22O O16 . 0.838(18) 1.95(2) 2.648(2) 140(3)
    O22 H22O O6 1_455 0.838(18) 2.19(2) 2.776(2) 127(2)
