# Supplementary material for: (S)-2,2′-Dihy­droxy-N,N′-(6-hy­droxy­hexane-1,5-di­yl)dibenzamide
Source: Acta Crystallogr Sect E Struct Rep Online. 2013 Jan 12;69(Pt 2):o223. doi: 10.1107/S1600536813000354 (PMC3569758; doi:10.1107/S1600536813000354)
Supplement: Supplementary file 2 [file e-69-0o223-Isup2.hkl]

# 
# h,k,l, Fc-squared, Fo-squared, sigma(Fo-squared) and status flag 
# 
data_I
_shelx_title ' sh3087 in P2(1)' 
_shelx_refln_list_code          4 
_shelx_F_calc_maximum      100.38 
_exptl_crystal_F_000       396.00 
_reflns_d_resolution_high  0.7828 
 
loop_ 
 _symmetry_equiv_pos_as_xyz 
 'x, y, z' 
 '-x, y+1/2, -z' 
 
_cell_length_a     9.5934 
_cell_length_b     9.2266 
_cell_length_c    10.3565 
_cell_angle_alpha  90.000 
_cell_angle_beta   96.172 
_cell_angle_gamma  90.000 
 
_shelx_F_squared_multiplier     1.000 
 
loop_ 
 _refln_index_h 
 _refln_index_k 
 _refln_index_l 
 _refln_F_squared_calc 
 _refln_F_squared_meas 
 _refln_F_squared_sigma 
 _refln_observed_status 
   1   0   0      307.21      298.66      3.29 o 
   2   0   0     1080.95     1092.64     10.94 o 
   3   0   0     1091.82     1102.97     15.44 o 
   4   0   0       28.48       29.18      1.21 o 
   5   0   0       41.78       40.65      1.57 o 
   6   0   0      790.09      812.48     10.90 o 
   7   0   0       91.37       91.42      2.61 o 
   8   0   0       15.56       20.07      1.59 o 
   9   0   0       26.80       25.51      2.73 o 
  10   0   0       54.80       63.53      6.05 o 
  11   0   0        9.69        6.32      3.70 o 
  12   0   0       79.79       95.13      7.87 o 
   1   1   0      104.88       98.75      1.77 o 
   2   1   0     2188.31     2124.04     18.98 o 
   3   1   0       32.41       31.23      0.85 o 
   4   1   0       98.17      114.85      1.50 o 
   5   1   0       19.22       24.03      1.11 o 
   6   1   0        4.38        3.63      0.60 o 
   7   1   0       63.03       65.83      1.61 o 
   8   1   0      189.02      194.50      3.21 o 
   9   1   0       53.32       53.34      2.25 o 
  10   1   0       56.24       56.85      6.96 o 
  11   1   0        3.15        2.80      2.53 o 
  12   1   0       33.22       43.77      6.70 o 
   0   2   0      796.53      796.87     10.90 o 
   1   2   0     2080.15     2081.68     20.28 o 
   2   2   0     4245.09     4209.11     40.57 o 
   3   2   0       26.48       26.95      0.76 o 
   4   2   0     2418.69     2642.71     22.33 o 
   5   2   0      191.07      203.33      5.29 o 
   6   2   0      317.30      350.94      3.62 o 
   7   2   0      348.50      333.70      3.67 o 
   8   2   0      370.13      359.90      5.00 o 
   9   2   0      112.42      111.69      3.40 o 
  10   2   0       24.84       25.14      3.04 o 
  11   2   0        3.63        4.28      3.46 o 
  12   2   0        8.60        9.29      2.85 o 
   1   3   0      193.22      198.44      2.11 o 
   2   3   0      142.18      156.57      4.11 o 
   3   3   0      306.49      316.18      7.36 o 
   4   3   0      245.40      218.54      2.63 o 
   5   3   0      248.98      271.11      3.25 o 
   6   3   0      112.62      114.60      2.27 o 
   7   3   0      370.36      369.16      4.82 o 
   8   3   0       37.19       35.98      1.65 o 
   9   3   0      142.46      136.09      3.11 o 
  10   3   0      263.95      264.92      6.78 o 
  11   3   0       21.50       17.69      3.07 o 
   0   4   0       48.77       49.85      1.30 o 
   1   4   0       70.28       70.86      1.46 o 
   2   4   0      462.17      480.68      4.65 o 
   3   4   0      471.24      515.99      7.24 o 
   4   4   0      220.49      234.89      4.21 o 
   5   4   0      163.25      174.04      2.40 o 
   6   4   0       74.47       71.94      2.18 o 
   7   4   0       50.07       45.02      1.67 o 
   8   4   0       19.44       21.65      1.56 o 
   9   4   0       73.55       71.89      2.54 o 
  10   4   0       45.42       46.97      3.06 o 
  11   4   0        8.57        6.13      2.62 o 
   1   5   0       76.07       78.53      1.86 o 
   2   5   0      480.75      498.45      4.87 o 
   3   5   0      364.58      368.78      3.91 o 
   4   5   0       67.98       73.32      2.02 o 
   5   5   0       52.65       57.79      1.67 o 
   6   5   0      304.58      301.84      4.22 o 
   7   5   0      115.05      110.97      2.66 o 
   8   5   0       13.32       14.26      1.59 o 
   9   5   0       54.78       54.59      2.58 o 
  10   5   0       65.43       71.05      4.69 o 
  11   5   0       26.82       31.54      4.97 o 
   0   6   0       75.79       74.90      1.88 o 
   1   6   0      220.91      212.45      3.45 o 
   2   6   0       10.73       10.32      0.86 o 
   3   6   0        6.40        6.79      0.63 o 
   4   6   0       35.36       35.12      1.71 o 
   5   6   0       10.44       11.08      0.95 o 
   6   6   0       45.49       48.75      1.68 o 
   7   6   0       54.28       55.59      2.08 o 
   8   6   0       20.90       24.34      2.02 o 
   9   6   0       20.01       18.99      2.30 o 
  10   6   0        5.65        5.39      3.22 o 
   1   7   0       48.51       46.16      1.84 o 
   2   7   0       88.65       83.74      2.31 o 
   3   7   0      142.63      139.71      2.47 o 
   4   7   0       68.72       65.02      1.68 o 
   5   7   0       18.49       23.98      1.70 o 
   6   7   0       60.91       59.03      1.96 o 
   7   7   0        7.30        9.59      2.19 o 
   8   7   0       31.01       25.70      3.76 o 
   9   7   0       33.56       23.82      3.86 o 
   0   8   0       94.81       94.75      3.92 o 
   1   8   0       44.00       43.04      3.05 o 
   2   8   0       33.02       32.05      1.69 o 
   3   8   0       28.10       28.68      1.86 o 
   4   8   0       17.60       16.32      1.52 o 
   5   8   0        5.09        5.12      1.14 o 
   6   8   0        2.34        2.01      1.66 o 
   7   8   0       20.49       24.67      3.68 o 
   8   8   0        9.87        7.87      3.21 o 
   1   9   0       29.00       31.81      2.90 o 
   2   9   0       32.26       36.80      2.56 o 
   3   9   0       47.83       46.93      4.80 o 
   4   9   0        8.96       14.02      3.65 o 
   5   9   0       20.23       22.89      3.31 o 
   6   9   0      282.04      284.88      9.60 o 
   7   9   0      127.33      130.76      6.84 o 
   0  10   0       31.87       32.58      4.65 o 
   1  10   0      256.49      266.06     10.46 o 
   2  10   0       20.55       21.34      2.82 o 
   3  10   0       51.65       58.16      3.78 o 
   4  10   0       18.84       19.94      2.58 o 
   5  10   0        8.02        8.35      4.50 o 
   6  10   0       53.02       55.06      7.38 o 
   1  11   0       32.50       42.46      5.51 o 
   2  11   0       93.59      108.04     20.40 o 
   3  11   0        1.37        0.50      2.24 o 
   4  11   0        0.30       -1.67      3.84 o 
 -12   0   1        0.11        7.80      4.25 o 
 -11   0   1        2.96        4.31      3.55 o 
 -10   0   1       44.40       50.27      5.43 o 
  -9   0   1      105.30      108.05      4.87 o 
  -8   0   1      449.18      438.42      7.19 o 
  -7   0   1      370.57      346.76      6.20 o 
  -6   0   1      163.08      180.43      3.59 o 
  -5   0   1       22.75       20.90      1.88 o 
  -4   0   1      431.77      444.43      7.14 o 
  -3   0   1      314.72      313.22      3.57 o 
  -2   0   1        0.76       -0.61      0.41 o 
  -1   0   1      222.47      193.39      2.40 o 
   0   0   1      829.24      823.87      8.14 o 
   1   0   1      168.24      177.59      2.01 o 
   2   0   1       99.17      107.22      1.85 o 
   3   0   1       18.33       16.22      0.88 o 
   4   0   1      112.74      130.79      2.51 o 
   5   0   1      440.26      443.37      6.37 o 
   6   0   1       92.74      103.11      2.56 o 
   7   0   1       78.02       69.67      2.34 o 
   8   0   1      254.32      246.76      4.81 o 
   9   0   1        9.88        8.72      2.09 o 
  10   0   1       44.30       51.49      5.56 o 
  11   0   1       62.58       74.99      6.83 o 
  12   0   1        2.64        0.38      3.56 o 
 -12   1   1        7.64        9.59      2.95 o 
 -11   1   1       53.21       51.81      4.28 o 
 -10   1   1       50.97       57.37      4.16 o 
  -9   1   1       44.93       42.81      2.10 o 
  -8   1   1      518.22      500.45      6.07 o 
  -7   1   1      115.58      109.66      1.61 o 
  -6   1   1      497.72      525.95      4.74 o 
  -5   1   1       44.71       46.59      1.02 o 
  -4   1   1      214.43      231.95      2.34 o 
  -3   1   1      488.76      458.44      4.11 o 
  -2   1   1     5345.61     5208.08     46.11 o 
  -1   1   1      644.14      633.84      4.98 o 
   0   1   1      636.02      632.96      4.99 o 
   1   1   1     3600.23     3448.04     31.12 o 
   2   1   1     2757.22     2664.22     22.23 o 
   3   1   1      251.06      253.93      2.70 o 
   4   1   1       67.51       76.79      1.51 o 
   5   1   1      514.41      542.84      4.67 o 
   6   1   1      482.01      464.22      4.46 o 
   7   1   1      276.14      252.52      3.36 o 
   8   1   1      303.82      298.93      4.20 o 
   9   1   1      229.92      227.22      5.02 o 
  10   1   1       26.74       24.85      3.08 o 
  11   1   1       16.95       17.05      3.11 o 
  12   1   1       18.70       21.54      3.47 o 
 -12   2   1       10.15       11.68      3.05 o 
 -11   2   1       13.09       13.49      6.21 o 
 -10   2   1       11.80        9.68      2.76 o 
  -9   2   1       36.15       40.68      2.29 o 
  -8   2   1      230.72      215.53      3.08 o 
  -7   2   1       83.13       84.73      1.63 o 
  -6   2   1       84.32       83.37      1.90 o 
  -5   2   1      454.47      492.41      5.90 o 
  -4   2   1     1223.48     1223.56     12.69 o 
  -3   2   1      487.80      479.58      6.17 o 
  -2   2   1     1541.97     1582.34     13.36 o 
  -1   2   1    10076.71     9827.55     95.74 o 
   0   2   1     2576.24     2468.39     20.97 o 
   1   2   1      544.36      586.58      5.69 o 
   2   2   1      197.92      194.73      2.71 o 
   3   2   1       63.25       69.51      1.27 o 
   4   2   1      284.91      292.47      3.95 o 
   5   2   1      991.99     1060.78     10.46 o 
   6   2   1      172.81      155.02      2.54 o 
   7   2   1      180.37      176.75      2.36 o 
   8   2   1       12.20       14.59      1.07 o 
   9   2   1       42.22       40.78      3.53 o 
  10   2   1       70.34       72.88      5.84 o 
  11   2   1       21.40       22.92      3.28 o 
 -11   3   1        8.29       12.45      2.83 o 
 -10   3   1       99.37       97.53      4.17 o 
  -9   3   1      146.05      142.70      3.26 o 
  -8   3   1       66.49       63.00      1.80 o 
  -7   3   1       25.95       27.40      1.12 o 
  -6   3   1      163.42      158.88      2.72 o 
  -5   3   1      103.94      101.24      2.03 o 
  -4   3   1      407.24      415.01      4.36 o 
  -3   3   1      442.66      443.38      4.35 o 
  -2   3   1     2907.00     2887.96     24.14 o 
  -1   3   1      231.81      214.17      2.42 o 
   0   3   1      161.97      157.72      2.56 o 
   1   3   1      211.95      222.43      2.36 o 
   2   3   1      597.19      596.83      7.30 o 
   3   3   1     1046.87     1072.48     11.41 o 
   4   3   1     1166.53     1222.59     11.60 o 
   5   3   1      188.17      201.16      2.65 o 
   6   3   1       30.74       31.47      1.36 o 
   7   3   1      289.42      289.02      4.86 o 
   8   3   1      141.09      135.47      3.08 o 
   9   3   1      280.87      256.31      5.15 o 
  10   3   1       48.85       39.78      3.53 o 
  11   3   1        7.82        7.83      2.56 o 
 -11   4   1       13.81       15.24      3.19 o 
 -10   4   1       21.81       23.38      2.06 o 
  -9   4   1       41.32       42.58      2.07 o 
  -8   4   1       38.01       41.23      1.95 o 
  -7   4   1       26.89       24.02      1.35 o 
  -6   4   1       40.94       44.47      1.76 o 
  -5   4   1      152.86      162.28      2.77 o 
  -4   4   1      376.49      429.74      4.54 o 
  -3   4   1      442.56      456.13      4.62 o 
  -2   4   1      449.54      458.43      4.77 o 
  -1   4   1        8.45        8.35      0.82 o 
   0   4   1      230.38      222.65      2.34 o 
   1   4   1      228.22      230.37      3.68 o 
   2   4   1      928.16      946.18     10.10 o 
   3   4   1      308.70      322.53      4.39 o 
   4   4   1       52.12       54.47      1.73 o 
   5   4   1      142.61      152.95      2.17 o 
   6   4   1       63.40       64.36      1.53 o 
   7   4   1      187.80      174.60      3.57 o 
   8   4   1       34.46       37.05      2.13 o 
   9   4   1        2.45        1.66      1.34 o 
  10   4   1       14.63       18.79      2.76 o 
  11   4   1       15.49       11.45      2.76 o 
 -11   5   1       34.56       33.34      3.03 o 
 -10   5   1      138.21      147.18      5.08 o 
  -9   5   1       21.55       23.01      1.97 o 
  -8   5   1       17.94       18.87      2.78 o 
  -7   5   1       77.11       76.54      2.50 o 
  -6   5   1       49.45       48.83      2.05 o 
  -5   5   1      324.41      307.56      4.08 o 
  -4   5   1        2.25        2.97      0.62 o 
  -3   5   1      198.50      209.26      2.63 o 
  -2   5   1       42.93       43.93      1.08 o 
  -1   5   1       30.55       32.21      0.84 o 
   0   5   1      234.96      224.37      2.69 o 
   1   5   1      234.88      254.38      3.76 o 
   2   5   1      231.12      242.24      2.89 o 
   3   5   1       76.25       81.93      3.82 o 
   4   5   1      227.09      224.15      3.71 o 
   5   5   1      158.42      159.48      3.20 o 
   6   5   1      156.23      158.91      2.77 o 
   7   5   1       54.28       39.54      1.72 o 
   8   5   1      133.31      119.60      3.42 o 
   9   5   1       18.76       20.89      1.88 o 
  10   5   1       16.68       12.92      3.57 o 
 -10   6   1       14.85       18.30      3.42 o 
  -9   6   1       68.37       73.38      3.54 o 
  -8   6   1       37.95       36.45      2.69 o 
  -7   6   1       73.57       70.46      2.65 o 
  -6   6   1       29.45       32.97      1.54 o 
  -5   6   1      228.66      229.97      4.12 o 
  -4   6   1      139.83      141.74      2.34 o 
  -3   6   1       25.14       25.75      1.12 o 
  -2   6   1      234.34      226.24      3.76 o 
  -1   6   1      126.30      122.39      1.92 o 
   0   6   1       93.79      102.57      1.74 o 
   1   6   1      845.56      859.99     12.84 o 
   2   6   1      107.55      105.93      1.61 o 
   3   6   1      278.64      287.80      3.32 o 
   4   6   1       28.81       26.96      1.43 o 
   5   6   1       54.60       50.19      1.97 o 
   6   6   1       71.31       62.96      2.45 o 
   7   6   1       10.18       11.34      1.23 o 
   8   6   1        9.97        9.57      2.22 o 
   9   6   1       13.75       16.03      2.49 o 
  10   6   1        9.09        1.83      2.92 o 
  -9   7   1       21.78       26.62      3.90 o 
  -8   7   1        1.57       -1.92      2.72 o 
  -7   7   1      241.40      240.91      5.04 o 
  -6   7   1        4.91        4.79      1.38 o 
  -5   7   1       19.77       21.12      1.50 o 
  -4   7   1       32.24       34.44      1.30 o 
  -3   7   1       16.55       19.32      1.59 o 
  -2   7   1       26.62       26.71      1.46 o 
  -1   7   1      123.00      121.31      2.09 o 
   0   7   1        1.68        1.13      0.62 o 
   1   7   1       46.66       47.51      1.17 o 
   2   7   1       43.40       48.49      1.84 o 
   3   7   1        2.87        4.12      0.70 o 
   4   7   1       60.36       58.66      1.94 o 
   5   7   1      121.68      103.38      3.57 o 
   6   7   1       50.22       48.33      3.03 o 
   7   7   1       25.04       25.03      2.68 o 
   8   7   1        7.54        7.25      2.95 o 
   9   7   1       24.59       23.31      3.96 o 
  -9   8   1        1.51        2.28      2.84 o 
  -8   8   1       76.36       76.12      5.45 o 
  -7   8   1       29.05       30.98      3.82 o 
  -6   8   1       43.20       43.43      2.14 o 
  -5   8   1       14.78       17.29      1.46 o 
  -4   8   1       50.97       54.32      4.11 o 
  -3   8   1      325.41      336.55      7.03 o 
  -2   8   1      328.82      331.82      6.02 o 
  -1   8   1       51.97       51.72      1.91 o 
   0   8   1       71.62       71.81      2.16 o 
   1   8   1       60.45       64.55      2.55 o 
   2   8   1       79.10       83.67      2.54 o 
   3   8   1      186.59      177.58      4.09 o 
   4   8   1      167.97      156.66      2.91 o 
   5   8   1      107.42      107.12      4.17 o 
   6   8   1      102.07      111.04      5.97 o 
   7   8   1      121.64      125.87      7.13 o 
   8   8   1        8.25        6.03      3.12 o 
  -7   9   1       15.61       16.83      5.65 o 
  -6   9   1        6.53        2.95      2.69 o 
  -5   9   1       26.18       26.44      2.57 o 
  -4   9   1       11.54       10.31      3.10 o 
  -3   9   1       19.55       21.48      2.90 o 
  -2   9   1      138.59      148.63      5.58 o 
  -1   9   1       26.21       26.70      2.12 o 
   0   9   1       54.35       54.34      2.35 o 
   1   9   1       91.80       95.88      4.47 o 
   2   9   1      137.99      130.13      6.93 o 
   3   9   1       10.71       12.17      2.19 o 
   4   9   1       21.22       23.97      4.40 o 
   5   9   1       25.38       25.65      3.83 o 
   6   9   1       58.85       55.71      4.69 o 
   7   9   1        9.20       13.79      3.44 o 
  -6  10   1       30.98       31.60      6.28 o 
  -5  10   1       14.84       17.63      4.78 o 
  -4  10   1        6.13        2.92      2.04 o 
  -3  10   1       68.41       69.69      4.18 o 
  -2  10   1       11.48       10.98      2.47 o 
  -1  10   1      178.63      179.74      6.56 o 
   0  10   1       88.04       89.38      4.82 o 
   1  10   1       72.47       87.96      4.70 o 
   2  10   1       30.15       32.18      3.07 o 
   3  10   1       37.32       41.59      3.32 o 
   4  10   1       15.39       18.50      5.01 o 
   5  10   1       15.50       11.20      4.77 o 
   6  10   1        8.87        9.84      5.06 o 
  -4  11   1        6.56        6.37      2.38 o 
  -3  11   1        3.19        1.47      2.21 o 
  -2  11   1       57.61       60.57      4.27 o 
  -1  11   1      276.62      278.05      8.76 o 
   0  11   1        8.57        6.16      2.53 o 
   1  11   1      219.52      222.67     10.08 o 
   2  11   1       28.50       27.48      4.74 o 
   3  11   1       21.57       27.17      3.44 o 
   4  11   1        2.84       11.30      4.54 o 
 -12   0   2       10.11        2.23      3.87 o 
 -11   0   2       15.94       18.16      4.33 o 
 -10   0   2       67.84       59.34      5.87 o 
  -9   0   2       17.29       18.13      2.54 o 
  -8   0   2      475.44      469.37      7.64 o 
  -7   0   2       82.47       86.01      2.67 o 
  -6   0   2      346.17      370.61      7.94 o 
  -5   0   2      397.96      382.49      5.07 o 
  -4   0   2      434.67      431.24      4.96 o 
  -3   0   2      702.67      643.13      6.86 o 
  -2   0   2      125.99      130.38      1.92 o 
  -1   0   2       35.44       39.86      1.07 o 
   0   0   2      637.87      631.14      7.11 o 
   1   0   2     2770.86     2863.39     27.83 o 
   2   0   2        0.54        1.06      0.47 o 
   3   0   2       50.35       52.69      1.55 o 
   4   0   2      436.81      504.80      6.94 o 
   5   0   2      282.08      297.26      4.76 o 
   6   0   2      238.45      243.82      4.34 o 
   7   0   2        0.03        1.47      1.02 o 
   8   0   2        6.45        8.57      1.61 o 
   9   0   2       41.29       38.04      4.92 o 
  10   0   2        4.97        0.95      3.02 o 
  11   0   2       16.56       22.49      4.69 o 
 -12   1   2        4.97        5.06      2.76 o 
 -11   1   2       22.17       30.45      3.58 o 
 -10   1   2       97.14      105.46      5.34 o 
  -9   1   2      370.97      381.26      6.21 o 
  -8   1   2      149.71      144.29      2.98 o 
  -7   1   2      168.57      169.84      2.40 o 
  -6   1   2       18.46       17.33      0.83 o 
  -5   1   2      140.61      145.20      1.88 o 
  -4   1   2      653.25      627.27      5.37 o 
  -3   1   2      415.13      402.99      3.77 o 
  -2   1   2      303.83      327.98      2.90 o 
  -1   1   2     2994.98     2935.64     20.18 o 
   0   1   2     2320.57     2293.48     15.78 o 
   1   1   2        7.31       11.07      0.41 o 
   2   1   2     2577.77     2530.80     21.17 o 
   3   1   2      933.28      977.52      8.66 o 
   4   1   2      300.39      335.45      3.26 o 
   5   1   2      392.54      410.54      3.73 o 
   6   1   2      408.06      404.38      4.05 o 
   7   1   2       39.28       42.48      1.44 o 
   8   1   2       29.10       27.27      1.53 o 
   9   1   2      222.31      218.18      5.81 o 
  10   1   2       61.79       56.08      4.12 o 
  11   1   2       19.04       21.41      3.29 o 
 -12   2   2        0.93        0.28      3.52 o 
 -11   2   2       15.40       16.48      6.50 o 
 -10   2   2       63.59       59.84      4.23 o 
  -9   2   2       28.42       27.03      1.27 o 
  -8   2   2       67.72       68.08      1.75 o 
  -7   2   2      134.83      135.05      2.62 o 
  -6   2   2       23.82       26.45      0.96 o 
  -5   2   2       31.06       32.27      0.97 o 
  -4   2   2      522.50      522.35      4.59 o 
  -3   2   2      363.00      411.71      3.66 o 
  -2   2   2     1948.79     1956.04     15.63 o 
  -1   2   2     7956.03     7897.78     59.31 o 
   0   2   2     1562.65     1542.90     11.74 o 
   1   2   2        5.32        4.45      0.58 o 
   2   2   2      122.26      139.44      1.80 o 
   3   2   2       68.05       61.23      1.16 o 
   4   2   2       96.14       95.84      1.74 o 
   5   2   2       61.69       55.18      1.64 o 
   6   2   2       41.23       42.20      1.17 o 
   7   2   2       53.50       51.55      1.79 o 
   8   2   2       92.30       87.87      2.90 o 
   9   2   2        9.41        9.41      1.57 o 
  10   2   2        3.25        3.45      2.21 o 
  11   2   2       11.66        8.77      2.69 o 
 -11   3   2       39.58       43.31      3.98 o 
 -10   3   2       60.20       60.03      3.44 o 
  -9   3   2       13.93       15.64      1.31 o 
  -8   3   2      384.11      371.35      5.24 o 
  -7   3   2      227.16      226.22      3.23 o 
  -6   3   2       31.53       33.16      1.13 o 
  -5   3   2       78.23       79.84      1.87 o 
  -4   3   2      175.58      177.79      2.70 o 
  -3   3   2     1152.13     1171.71     11.29 o 
  -2   3   2     1078.31     1046.84      8.28 o 
  -1   3   2      343.73      357.16      3.11 o 
   0   3   2      606.95      592.18      4.80 o 
   1   3   2      169.49      171.95      2.07 o 
   2   3   2      285.69      287.62      3.08 o 
   3   3   2      381.44      369.16      3.85 o 
   4   3   2      702.57      697.04      7.13 o 
   5   3   2      283.95      295.20      3.70 o 
   6   3   2        9.82        9.32      0.93 o 
   7   3   2      184.54      186.62      3.12 o 
   8   3   2       25.91       28.70      3.81 o 
   9   3   2      155.87      154.16      3.72 o 
  10   3   2       87.02       79.17      4.57 o 
  11   3   2      137.77      152.83      6.56 o 
 -11   4   2      111.38      115.58      6.73 o 
 -10   4   2       19.67       19.82      2.71 o 
  -9   4   2       17.37       16.97      1.71 o 
  -8   4   2       12.05       14.21      1.63 o 
  -7   4   2      136.90      131.11      2.74 o 
  -6   4   2      259.77      254.03      3.80 o 
  -5   4   2       24.89       23.68      1.22 o 
  -4   4   2      440.95      439.63      5.17 o 
  -3   4   2     1606.42     1570.12     14.85 o 
  -2   4   2       20.13       23.09      0.90 o 
  -1   4   2      305.47      335.37      3.45 o 
   0   4   2     1355.46     1361.35     11.72 o 
   1   4   2      123.51      125.17      1.76 o 
   2   4   2      208.31      204.54      2.46 o 
   3   4   2      366.70      396.55      5.36 o 
   4   4   2      104.96      119.51      2.43 o 
   5   4   2       17.28       17.09      0.83 o 
   6   4   2      113.88      105.41      2.24 o 
   7   4   2      242.40      229.00      3.89 o 
   8   4   2      204.41      210.50      4.13 o 
   9   4   2       29.64       30.28      2.77 o 
  10   4   2       24.68       29.18      2.65 o 
  11   4   2        0.23        2.80      2.38 o 
 -11   5   2       32.76       43.20      3.25 o 
 -10   5   2        5.01        4.17      2.00 o 
  -9   5   2       11.66       12.70      2.16 o 
  -8   5   2       29.47       29.11      2.16 o 
  -7   5   2       39.36       39.79      3.15 o 
  -6   5   2      413.20      410.84      5.34 o 
  -5   5   2      162.37      153.77      3.51 o 
  -4   5   2       73.13       73.41      1.63 o 
  -3   5   2       92.74       92.23      1.84 o 
  -2   5   2      122.87      124.21      1.86 o 
  -1   5   2       14.38       13.93      0.70 o 
   0   5   2       23.29       22.57      0.83 o 
   1   5   2       85.15       82.28      1.55 o 
   2   5   2      583.69      606.67      5.89 o 
   3   5   2       74.39       80.38      2.22 o 
   4   5   2       28.85       29.08      1.45 o 
   5   5   2       97.56       96.08      2.52 o 
   6   5   2      218.93      217.08      3.41 o 
   7   5   2       79.13       93.28      2.95 o 
   8   5   2       20.65       16.23      1.65 o 
   9   5   2       21.70       23.11      2.30 o 
  10   5   2       46.40       52.66      3.21 o 
 -10   6   2        8.88       12.68      2.32 o 
  -9   6   2       28.70       29.82      2.63 o 
  -8   6   2       51.88       48.53      3.01 o 
  -7   6   2       65.81       60.52      2.83 o 
  -6   6   2        5.55        6.27      1.14 o 
  -5   6   2      249.05      249.50      4.86 o 
  -4   6   2      372.59      352.22      5.09 o 
  -3   6   2       28.06       28.26      1.06 o 
  -2   6   2        6.81        7.90      0.68 o 
  -1   6   2       31.07       33.87      1.14 o 
   0   6   2       85.05       86.98      1.82 o 
   1   6   2      264.97      290.62      6.40 o 
   2   6   2      424.46      413.07      4.37 o 
   3   6   2       35.90       41.18      1.15 o 
   4   6   2       17.93       18.70      1.34 o 
   5   6   2      313.69      290.60      4.78 o 
   6   6   2      141.13      132.89      3.99 o 
   7   6   2      216.84      212.85      4.42 o 
   8   6   2       12.29       11.96      2.29 o 
   9   6   2       15.01       12.98      3.40 o 
  10   6   2        8.61        7.93      4.04 o 
  -9   7   2       33.51       43.31      3.05 o 
  -8   7   2       32.92       37.88      2.33 o 
  -7   7   2        3.59        3.48      1.43 o 
  -6   7   2       61.54       57.84      2.35 o 
  -5   7   2       65.13       62.30      2.12 o 
  -4   7   2      107.65      110.41      2.72 o 
  -3   7   2      149.14      155.36      3.40 o 
  -2   7   2      115.13      109.19      2.32 o 
  -1   7   2       59.45       60.36      1.55 o 
   0   7   2       20.16       19.36      0.99 o 
   1   7   2       70.36       77.66      2.06 o 
   2   7   2      120.61      121.17      2.83 o 
   3   7   2       94.39       90.78      1.92 o 
   4   7   2      112.09       98.83      3.80 o 
   5   7   2      171.77      155.41      4.06 o 
   6   7   2      248.66      237.78      6.46 o 
   7   7   2       90.01       67.76      7.80 o 
   8   7   2        6.03        8.57      3.23 o 
   9   7   2       16.82       19.64      3.82 o 
  -8   8   2       73.50       70.02      5.34 o 
  -7   8   2       48.97       49.30      4.07 o 
  -6   8   2        8.48       11.72      1.53 o 
  -5   8   2       18.37       18.54      1.32 o 
  -4   8   2      135.63      125.37      4.10 o 
  -3   8   2      287.62      272.09      5.42 o 
  -2   8   2      361.83      351.81      5.49 o 
  -1   8   2       92.21       93.38      2.85 o 
   0   8   2       16.06       14.16      1.25 o 
   1   8   2       12.44       13.61      1.48 o 
   2   8   2       56.71       61.96      2.77 o 
   3   8   2      142.84      133.03      3.96 o 
   4   8   2      138.41      132.92      2.75 o 
   5   8   2        9.58       12.20      2.15 o 
   6   8   2       55.81       47.45      4.25 o 
   7   8   2       12.76       16.79      3.51 o 
   8   8   2       22.12       25.80      4.13 o 
  -7   9   2       19.88       18.71      3.65 o 
  -6   9   2        4.95        2.04      1.95 o 
  -5   9   2       37.80       43.04      2.45 o 
  -4   9   2       25.15       25.00      4.20 o 
  -3   9   2       95.36       89.81      5.90 o 
  -2   9   2      261.66      269.60      7.82 o 
  -1   9   2       76.68       77.96      3.32 o 
   0   9   2      136.75      134.94      4.17 o 
   1   9   2       16.60       17.03      2.68 o 
   2   9   2       39.39       42.56      3.11 o 
   3   9   2       26.07       25.90      3.35 o 
   4   9   2       15.60       15.59      2.08 o 
   5   9   2       80.71       74.87      5.00 o 
   6   9   2       92.57       87.00      5.57 o 
   7   9   2        2.70        2.64      5.58 o 
  -6  10   2       27.68       24.02      5.50 o 
  -5  10   2        2.83        0.44      2.02 o 
  -4  10   2       24.10       21.68      7.36 o 
  -3  10   2       56.77       58.65      9.01 o 
  -2  10   2        6.40        7.00      2.92 o 
  -1  10   2       41.80       41.13      3.56 o 
   0  10   2        6.00        4.26      2.30 o 
   1  10   2       44.21       44.20      3.75 o 
   2  10   2        9.86       10.12      2.42 o 
   3  10   2        8.18        9.38      2.99 o 
   4  10   2       12.02       13.51      4.77 o 
   5  10   2       35.99       50.79      6.86 o 
  -4  11   2       16.98       23.33      3.21 o 
  -3  11   2        2.85        0.15      4.44 o 
  -2  11   2        3.09        0.32      2.23 o 
  -1  11   2       32.33       29.46      3.45 o 
   0  11   2       62.40       66.05      4.49 o 
   1  11   2       59.87       72.71      6.49 o 
   2  11   2       75.42       73.35      8.19 o 
   3  11   2        3.27        4.92      2.37 o 
 -12   0   3       42.24       33.98      5.60 o 
 -11   0   3       66.23       66.02      6.68 o 
 -10   0   3        3.05        1.83      3.27 o 
  -9   0   3      665.51      703.17     15.53 o 
  -8   0   3      113.54      107.02      3.24 o 
  -7   0   3        9.05       10.21      1.47 o 
  -6   0   3       22.15       18.67      1.26 o 
  -5   0   3       11.37        9.63      0.92 o 
  -4   0   3      600.49      572.01      6.96 o 
  -3   0   3      309.17      332.39      4.10 o 
  -2   0   3      227.11      227.35      3.68 o 
  -1   0   3       31.36       35.52      1.48 o 
   0   0   3      541.06      551.56      6.54 o 
   1   0   3       59.62       76.30      1.82 o 
   2   0   3       90.67       83.17      1.65 o 
   3   0   3      870.63      918.23     11.63 o 
   4   0   3      165.79      212.78      3.74 o 
   5   0   3      768.70      790.48     10.63 o 
   6   0   3       81.69       79.04      2.40 o 
   7   0   3     1370.67     1354.50     17.61 o 
   8   0   3       30.74       38.10      2.43 o 
   9   0   3        0.01        1.71      2.96 o 
  10   0   3       25.25       22.75      4.51 o 
  11   0   3        0.42       -1.35      3.28 o 
 -12   1   3        8.13        6.60      2.82 o 
 -11   1   3       13.10       14.39      3.01 o 
 -10   1   3      180.56      192.17      7.16 o 
  -9   1   3       71.27       69.96      5.57 o 
  -8   1   3       75.12       72.72      1.63 o 
  -7   1   3       64.87       64.66      1.86 o 
  -6   1   3       17.98       18.84      0.85 o 
  -5   1   3       31.85       34.31      1.14 o 
  -4   1   3      461.71      456.71      4.71 o 
  -3   1   3       62.71       65.23      1.04 o 
  -2   1   3      942.83      891.63      6.86 o 
  -1   1   3      545.25      537.18      4.55 o 
   0   1   3      855.12      859.29      6.54 o 
   1   1   3     1674.47     1647.81     12.59 o 
   2   1   3      361.87      351.28      3.55 o 
   3   1   3      159.51      177.45      2.10 o 
   4   1   3      121.86      127.68      1.65 o 
   5   1   3       85.77       98.00      1.54 o 
   6   1   3       47.89       46.16      1.31 o 
   7   1   3      495.84      513.64      9.23 o 
   8   1   3      271.47      281.28      4.95 o 
   9   1   3      453.32      431.90     11.00 o 
  10   1   3       99.45       99.28     11.54 o 
  11   1   3       15.12        9.34      2.83 o 
 -11   2   3       27.50       33.01      3.75 o 
 -10   2   3       68.28       69.17      4.37 o 
  -9   2   3       25.87       28.94      1.51 o 
  -8   2   3       46.17       50.51      1.57 o 
  -7   2   3        6.38        7.76      0.76 o 
  -6   2   3       64.17       61.34      1.37 o 
  -5   2   3      135.70      144.88      1.98 o 
  -4   2   3      218.42      201.91      3.01 o 
  -3   2   3      171.99      168.90      2.17 o 
  -2   2   3      550.86      563.77      4.55 o 
  -1   2   3     3875.86     3918.48     25.69 o 
   0   2   3      161.22      167.40      1.83 o 
   1   2   3      309.63      299.38      2.78 o 
   2   2   3      104.95      115.76      1.95 o 
   3   2   3      242.23      241.20      3.16 o 
   4   2   3      143.29      139.61      2.45 o 
   5   2   3      273.95      295.68      3.70 o 
   6   2   3      170.47      175.45      2.75 o 
   7   2   3      238.47      222.03      3.02 o 
   8   2   3      215.62      208.78      4.14 o 
   9   2   3      175.13      182.45      6.47 o 
  10   2   3       17.57       13.87      2.76 o 
  11   2   3       63.11       62.96      5.46 o 
 -11   3   3        7.98       13.36      2.99 o 
 -10   3   3       97.03       96.43      4.26 o 
  -9   3   3       46.78       50.01      1.94 o 
  -8   3   3       38.14       36.11      2.31 o 
  -7   3   3        1.00        2.58      0.74 o 
  -6   3   3       47.88       51.95      1.48 o 
  -5   3   3       61.62       53.99      1.42 o 
  -4   3   3      166.05      175.63      2.13 o 
  -3   3   3      769.29      812.30      6.79 o 
  -2   3   3      292.56      300.34      2.81 o 
  -1   3   3      697.35      667.63      5.01 o 
   0   3   3      350.06      375.31      3.40 o 
   1   3   3      370.27      399.74      4.80 o 
   2   3   3       74.73       67.67      1.40 o 
   3   3   3      470.63      451.82      4.98 o 
   4   3   3      203.05      212.04      2.87 o 
   5   3   3       57.20       58.78      1.64 o 
   6   3   3       34.23       34.86      1.39 o 
   7   3   3       38.35       35.53      1.64 o 
   8   3   3       16.99       16.85      1.62 o 
   9   3   3        1.55        2.30      1.73 o 
  10   3   3       31.35       35.52      4.97 o 
  11   3   3        6.48        3.99      2.44 o 
 -11   4   3       32.79       40.76      3.29 o 
 -10   4   3       60.57       56.13      3.54 o 
  -9   4   3        4.70        5.05      1.53 o 
  -8   4   3       12.31       10.95      2.41 o 
  -7   4   3      113.09      110.46      2.56 o 
  -6   4   3      752.81      724.82      7.40 o 
  -5   4   3      147.92      144.49      2.12 o 
  -4   4   3      119.68      120.02      1.82 o 
  -3   4   3      390.73      398.79      4.02 o 
  -2   4   3     1265.07     1275.80     10.10 o 
  -1   4   3      508.64      466.24      4.68 o 
   0   4   3     3702.35     3809.33     28.48 o 
   1   4   3      207.32      173.07      2.51 o 
   2   4   3       61.52       64.81      1.38 o 
   3   4   3      394.53      388.77      4.22 o 
   4   4   3        9.57        9.73      0.73 o 
   5   4   3       32.61       32.78      1.51 o 
   6   4   3      130.01      132.61      2.63 o 
   7   4   3       46.91       46.91      1.98 o 
   8   4   3       74.46       82.09      2.59 o 
   9   4   3        6.12        4.17      1.42 o 
  10   4   3       10.96        7.40      3.70 o 
 -10   5   3        2.54        0.86      1.90 o 
  -9   5   3       22.40       22.69      2.10 o 
  -8   5   3       74.40       69.31      2.98 o 
  -7   5   3      206.15      190.04      4.68 o 
  -6   5   3      678.19      646.60      7.57 o 
  -5   5   3      202.11      193.15      3.85 o 
  -4   5   3       29.11       29.78      0.99 o 
  -3   5   3      255.39      249.24      2.85 o 
  -2   5   3       34.42       39.03      1.10 o 
  -1   5   3        7.65        4.61      0.63 o 
   0   5   3       20.81       23.46      0.84 o 
   1   5   3      327.29      338.27      4.01 o 
   2   5   3       32.58       36.48      1.10 o 
   3   5   3       97.48       93.63      1.72 o 
   4   5   3        0.15        0.28      0.56 o 
   5   5   3      226.52      217.15      3.37 o 
   6   5   3      291.04      281.14      5.07 o 
   7   5   3      163.12      153.32      4.96 o 
   8   5   3       59.85       55.85      2.55 o 
   9   5   3        9.19       11.50      2.02 o 
  10   5   3        7.50        4.14      1.96 o 
 -10   6   3       72.05       71.40      3.97 o 
  -9   6   3        4.28        4.23      1.89 o 
  -8   6   3       17.86       13.03      2.08 o 
  -7   6   3       32.17       29.22      2.12 o 
  -6   6   3      178.25      187.23      3.93 o 
  -5   6   3      581.75      552.74      6.62 o 
  -4   6   3     1489.76     1461.03     14.48 o 
  -3   6   3      265.48      256.63      2.87 o 
  -2   6   3       64.52       59.05      1.56 o 
  -1   6   3       17.44       16.57      0.86 o 
   0   6   3      102.17       95.14      2.07 o 
   1   6   3       81.07       78.43      2.19 o 
   2   6   3      230.60      226.30      3.20 o 
   3   6   3       36.60       36.40      1.34 o 
   4   6   3       98.61       93.06      2.05 o 
   5   6   3       68.17       67.93      1.91 o 
   6   6   3      192.38      177.25      3.57 o 
   7   6   3       90.57       92.17      2.91 o 
   8   6   3       10.02       11.20      2.31 o 
   9   6   3        7.26        9.13      3.20 o 
  -9   7   3       17.40       25.67      2.70 o 
  -8   7   3       61.12       61.91      3.01 o 
  -7   7   3      155.13      148.23      4.17 o 
  -6   7   3       61.56       57.41      2.26 o 
  -5   7   3       63.18       64.66      2.17 o 
  -4   7   3       29.07       28.95      1.16 o 
  -3   7   3      120.58      118.39      2.78 o 
  -2   7   3      308.50      301.50      4.02 o 
  -1   7   3       32.95       31.85      1.40 o 
   0   7   3       35.32       32.92      1.38 o 
   1   7   3      302.49      302.83      4.24 o 
   2   7   3       20.59       20.98      1.07 o 
   3   7   3       84.25       80.63      2.14 o 
   4   7   3      106.57      100.57      2.49 o 
   5   7   3       78.02       82.92      2.28 o 
   6   7   3       59.23       55.00      4.91 o 
   7   7   3       10.60        6.09      2.89 o 
   8   7   3        4.89        3.01      2.97 o 
   9   7   3       32.30       33.52      4.64 o 
  -8   8   3       60.53       63.09      3.47 o 
  -7   8   3       35.44       35.70      3.21 o 
  -6   8   3       15.52       13.58      1.62 o 
  -5   8   3       28.31       28.08      2.42 o 
  -4   8   3      193.48      188.75      6.06 o 
  -3   8   3       36.98       44.37      2.74 o 
  -2   8   3      136.66      131.56      3.52 o 
  -1   8   3       20.48       21.63      2.02 o 
   0   8   3      104.87      105.56      2.74 o 
   1   8   3       29.45       29.93      2.90 o 
   2   8   3        4.42        5.15      1.33 o 
   3   8   3       96.48       94.49      2.46 o 
   4   8   3      193.63      186.79      3.99 o 
   5   8   3        8.90        7.89      1.88 o 
   6   8   3       61.37       63.63      4.86 o 
   7   8   3        0.70        4.12      2.94 o 
   8   8   3        5.18       -1.73      2.69 o 
  -7   9   3        6.80        9.77      2.37 o 
  -6   9   3        7.59        5.88      4.58 o 
  -5   9   3       28.51       26.06      6.61 o 
  -4   9   3        5.51        5.61      2.34 o 
  -3   9   3      152.86      149.17      5.88 o 
  -2   9   3       63.38       61.79      3.03 o 
  -1   9   3      191.63      193.95     10.98 o 
   0   9   3      101.08      102.51      7.40 o 
   1   9   3       15.20       16.45      3.20 o 
   2   9   3        4.27        9.35      2.18 o 
   3   9   3       20.67       19.37      2.44 o 
   4   9   3       15.02       21.96      3.24 o 
   5   9   3       19.63       23.36      5.00 o 
   6   9   3       88.06       90.29     13.71 o 
   7   9   3       11.37       11.72      3.49 o 
  -6  10   3        1.56        1.31      2.13 o 
  -5  10   3        1.61        1.47      1.75 o 
  -4  10   3       10.05       10.64      2.61 o 
  -3  10   3       32.79       34.68      3.46 o 
  -2  10   3       24.21       28.82      3.27 o 
  -1  10   3        5.68        6.17      2.42 o 
   0  10   3       47.28       56.77     10.58 o 
   1  10   3       56.31       62.57      4.04 o 
   2  10   3       35.84       38.14      3.31 o 
   3  10   3        9.30       10.87      2.35 o 
   4  10   3       49.21       47.20      6.47 o 
   5  10   3       27.24       29.25      6.03 o 
  -3  11   3        0.03       -1.36      2.36 o 
  -2  11   3        5.80        7.92      3.19 o 
  -1  11   3       18.49       18.80      3.14 o 
   0  11   3       17.63       19.30      3.13 o 
   1  11   3       18.53       26.14      3.34 o 
   2  11   3       35.40       37.47      3.58 o 
   3  11   3        7.90       10.36      4.73 o 
 -12   0   4       46.06       47.06      6.25 o 
 -11   0   4       14.53       11.22      4.24 o 
 -10   0   4        5.61       11.00      4.10 o 
  -9   0   4       41.63       38.71      4.97 o 
  -8   0   4       19.79       18.02      1.76 o 
  -7   0   4        0.28       -0.34      0.67 o 
  -6   0   4        3.80        4.38      0.94 o 
  -5   0   4      254.27      253.82      4.10 o 
  -4   0   4      277.10      281.11      4.13 o 
  -3   0   4        2.53        0.59      0.48 o 
  -2   0   4        0.01        0.98      0.66 o 
  -1   0   4      579.62      572.96      7.08 o 
   0   0   4      317.89      314.08      4.32 o 
   1   0   4     1341.19     1338.40     14.87 o 
   2   0   4     1324.86     1384.18     15.35 o 
   3   0   4      403.83      440.43      8.07 o 
   4   0   4       24.40       22.61      1.35 o 
   5   0   4      151.17      139.37      2.96 o 
   6   0   4        1.79        5.86      1.02 o 
   7   0   4      290.53      288.67      4.71 o 
   8   0   4        0.02       -0.77      1.69 o 
   9   0   4       18.40       11.06      3.67 o 
  10   0   4        0.07        0.28      3.15 o 
  11   0   4       11.26       11.81      4.20 o 
 -11   1   4       21.41       17.79      5.29 o 
 -10   1   4       12.78       15.89      3.15 o 
  -9   1   4      114.41      117.79      3.76 o 
  -8   1   4       24.85       28.43      1.49 o 
  -7   1   4      108.17      110.51      1.93 o 
  -6   1   4       63.71       55.86      1.43 o 
  -5   1   4      259.18      263.98      2.59 o 
  -4   1   4      460.57      485.18      4.11 o 
  -3   1   4      496.12      521.39      6.63 o 
  -2   1   4      365.98      356.08      3.16 o 
  -1   1   4      444.31      421.50      3.77 o 
   0   1   4      291.63      270.97      2.49 o 
   1   1   4      120.43      123.16      1.44 o 
   2   1   4      114.33      113.35      1.54 o 
   3   1   4      534.98      615.60      5.36 o 
   4   1   4       40.40       43.10      1.12 o 
   5   1   4       36.93       40.43      1.48 o 
   6   1   4       99.59       98.59      1.93 o 
   7   1   4       15.28       19.11      1.24 o 
   8   1   4      385.12      356.98      6.64 o 
   9   1   4      137.90      129.82      5.79 o 
  10   1   4       18.18       13.49      2.88 o 
  11   1   4       33.06       39.56      4.02 o 
 -11   2   4       16.75       20.58      3.42 o 
 -10   2   4      135.92      130.52      4.89 o 
  -9   2   4      157.29      151.62      4.38 o 
  -8   2   4      383.08      375.75      6.99 o 
  -7   2   4      130.59      122.23      2.32 o 
  -6   2   4      145.67      137.37      2.12 o 
  -5   2   4       16.41       15.07      0.82 o 
  -4   2   4      142.84      148.43      2.05 o 
  -3   2   4       23.59       21.37      0.72 o 
  -2   2   4     1076.24     1128.20      9.08 o 
  -1   2   4     3461.95     3615.50     28.55 o 
   0   2   4      181.69      194.32      1.94 o 
   1   2   4      520.23      537.64      4.97 o 
   2   2   4       29.94       30.30      0.90 o 
   3   2   4      479.92      487.57      4.97 o 
   4   2   4      329.81      340.77      4.06 o 
   5   2   4      454.78      464.42      5.00 o 
   6   2   4      243.58      234.44      3.16 o 
   7   2   4       88.11       89.77      1.88 o 
   8   2   4       51.46       49.16      2.41 o 
   9   2   4       10.66       13.24      2.72 o 
  10   2   4        3.29        2.09      2.24 o 
  11   2   4       78.05       89.22     13.31 o 
 -11   3   4       13.54       11.95      3.02 o 
 -10   3   4       74.56       82.23      3.82 o 
  -9   3   4       78.52       79.24      2.71 o 
  -8   3   4      404.72      408.55      5.90 o 
  -7   3   4      125.28      121.43      2.39 o 
  -6   3   4      144.70      147.10      2.22 o 
  -5   3   4       35.89       38.02      1.29 o 
  -4   3   4       27.77       25.01      0.98 o 
  -3   3   4      393.50      405.00      3.94 o 
  -2   3   4     1011.49     1072.57      7.93 o 
  -1   3   4      878.19      894.39      6.43 o 
   0   3   4      613.52      623.72      5.40 o 
   1   3   4       66.86       81.39      1.33 o 
   2   3   4      106.31      114.46      1.95 o 
   3   3   4       37.03       36.75      1.27 o 
   4   3   4      210.94      223.66      3.30 o 
   5   3   4      149.12      140.67      2.60 o 
   6   3   4      104.09      113.71      2.66 o 
   7   3   4       55.13       52.10      2.96 o 
   8   3   4        8.53        8.41      1.43 o 
   9   3   4        4.12        1.89      2.12 o 
  10   3   4       55.14       55.48     10.28 o 
 -11   4   4        3.01        3.95      2.25 o 
 -10   4   4       36.05       41.06      3.44 o 
  -9   4   4       85.11       80.78      3.27 o 
  -8   4   4      113.97       97.11      2.96 o 
  -7   4   4        6.49        7.43      1.11 o 
  -6   4   4      393.19      390.15      4.81 o 
  -5   4   4      265.50      265.72      3.33 o 
  -4   4   4      163.01      151.71      2.48 o 
  -3   4   4      165.25      167.09      2.16 o 
  -2   4   4      909.04      851.60      6.81 o 
  -1   4   4      671.03      679.56      5.80 o 
   0   4   4      429.19      442.09      4.08 o 
   1   4   4      152.22      144.23      2.31 o 
   2   4   4       42.43       41.51      1.37 o 
   3   4   4      237.09      225.49      3.29 o 
   4   4   4       19.02       21.57      1.38 o 
   5   4   4      726.33      715.24     10.96 o 
   6   4   4      135.24      133.93      2.93 o 
   7   4   4       56.71       64.04      4.45 o 
   8   4   4      142.03      140.94      3.91 o 
   9   4   4       15.35       23.74      2.85 o 
  10   4   4       58.81       77.95      4.68 o 
 -10   5   4       17.10       27.95      2.89 o 
  -9   5   4       15.13       16.93      2.02 o 
  -8   5   4       59.01       50.86      2.70 o 
  -7   5   4        4.53        6.06      1.37 o 
  -6   5   4      178.01      168.26      3.05 o 
  -5   5   4      106.80      109.44      2.21 o 
  -4   5   4      517.30      505.05      5.46 o 
  -3   5   4      299.93      289.40      2.96 o 
  -2   5   4      123.06      123.10      2.08 o 
  -1   5   4      211.71      215.67      2.86 o 
   0   5   4       48.67       53.61      1.08 o 
   1   5   4       58.98       58.19      1.19 o 
   2   5   4      903.02      862.25      8.99 o 
   3   5   4      140.06      134.93      2.51 o 
   4   5   4       55.23       53.30      1.69 o 
   5   5   4       90.72       89.30      2.44 o 
   6   5   4       78.44       78.66      2.50 o 
   7   5   4       38.41       37.79      2.57 o 
   8   5   4       21.58       22.11      1.91 o 
   9   5   4       57.29       63.14      3.48 o 
  10   5   4        9.13       18.67      4.78 o 
 -10   6   4       27.10       36.95      4.68 o 
  -9   6   4       25.01       29.19      2.87 o 
  -8   6   4       17.68       19.11      2.41 o 
  -7   6   4       53.08       48.60      3.05 o 
  -6   6   4       44.90       45.31      2.11 o 
  -5   6   4       90.88       88.52      2.41 o 
  -4   6   4       36.85       37.82      1.76 o 
  -3   6   4      152.94      151.60      2.52 o 
  -2   6   4      177.52      169.86      2.56 o 
  -1   6   4      110.10      114.78      2.35 o 
   0   6   4       33.73       34.47      1.27 o 
   1   6   4       59.63       58.29      1.21 o 
   2   6   4       46.17       45.56      1.48 o 
   3   6   4       25.08       25.36      1.25 o 
   4   6   4       21.03       22.16      1.31 o 
   5   6   4      132.92      133.02      3.14 o 
   6   6   4      343.76      342.74      6.30 o 
   7   6   4       24.69       27.50      3.11 o 
   8   6   4        1.38        2.38      2.20 o 
   9   6   4       24.16       27.98      4.21 o 
  -9   7   4       10.73       14.73      2.44 o 
  -8   7   4       76.59       76.95      6.35 o 
  -7   7   4      132.26      137.77      4.12 o 
  -6   7   4      127.45      118.09      3.16 o 
  -5   7   4       47.26       45.89      2.14 o 
  -4   7   4       23.40       26.58      1.51 o 
  -3   7   4      133.97      134.82      3.16 o 
  -2   7   4      770.18      749.76      8.17 o 
  -1   7   4       41.09       40.82      1.62 o 
   0   7   4      135.99      137.43      2.78 o 
   1   7   4       91.29       96.04      2.28 o 
   2   7   4      114.48      113.08      2.34 o 
   3   7   4      117.99      120.29      2.81 o 
   4   7   4      208.81      210.20      5.36 o 
   5   7   4      113.57      117.52      3.47 o 
   6   7   4      110.61      103.45      4.47 o 
   7   7   4       80.75       78.80      9.39 o 
   8   7   4       10.13        7.71      3.27 o 
  -8   8   4        0.53        1.43      2.22 o 
  -7   8   4        0.21        1.10      1.78 o 
  -6   8   4        9.70       10.43      2.08 o 
  -5   8   4       56.62       57.50      3.19 o 
  -4   8   4       11.18        8.79      1.87 o 
  -3   8   4       21.37       23.71      1.89 o 
  -2   8   4       34.43       38.60      2.87 o 
  -1   8   4        0.56        0.16      1.40 o 
   0   8   4       14.36       16.30      1.60 o 
   1   8   4        3.10        4.32      1.59 o 
   2   8   4       16.99       18.13      1.99 o 
   3   8   4        6.31        5.90      1.14 o 
   4   8   4       17.66       14.87      1.63 o 
   5   8   4       12.08       11.81      2.98 o 
   6   8   4       69.19       61.52      5.04 o 
   7   8   4       14.06       12.72      3.56 o 
  -7   9   4       25.35       22.24      4.03 o 
  -6   9   4       31.91       33.39      3.42 o 
  -5   9   4       14.54       13.62      3.37 o 
  -4   9   4       30.01       32.06      4.93 o 
  -3   9   4        5.09        3.18      2.58 o 
  -2   9   4       42.61       45.89      3.67 o 
  -1   9   4       79.07       81.62      4.58 o 
   0   9   4       23.19       19.93      2.85 o 
   1   9   4       26.62       31.44      3.06 o 
   2   9   4       97.09       96.60      4.62 o 
   3   9   4       21.92       18.84      2.47 o 
   4   9   4       73.27       72.65      9.80 o 
   5   9   4       54.89       52.83      4.65 o 
   6   9   4       24.34       18.95      4.27 o 
  -5  10   4        6.69       11.80      2.82 o 
  -4  10   4       16.31       23.05      2.51 o 
  -3  10   4       68.34       65.40      4.47 o 
  -2  10   4        2.17        4.02      2.44 o 
  -1  10   4        6.03        4.33      3.75 o 
   0  10   4       42.51       47.10      3.82 o 
   1  10   4       11.67       12.18      2.68 o 
   2  10   4       27.40       27.71      3.23 o 
   3  10   4       51.71       56.34      3.79 o 
   4  10   4       31.34       27.89      5.84 o 
  -2  11   4        6.10        3.07      2.72 o 
  -1  11   4        7.05        6.87      2.68 o 
   0  11   4       32.78       30.63      4.40 o 
   1  11   4       11.91       17.26      2.97 o 
 -11   0   5        6.39        5.58      3.91 o 
 -10   0   5        3.06        2.27      3.34 o 
  -9   0   5      249.75      260.02     11.96 o 
  -8   0   5        4.17        5.63      1.69 o 
  -7   0   5       62.83       66.42      1.90 o 
  -6   0   5        0.70        1.18      0.89 o 
  -5   0   5      358.21      374.27      5.58 o 
  -4   0   5       18.22       19.07      1.26 o 
  -3   0   5     1889.08     1896.16     21.88 o 
  -2   0   5      483.89      478.50      5.85 o 
  -1   0   5      432.37      434.19      5.36 o 
   0   0   5      136.08      143.54      2.76 o 
   1   0   5      362.71      406.22      7.23 o 
   2   0   5       98.95       95.70      2.11 o 
   3   0   5      191.95      213.84      3.26 o 
   4   0   5        2.31        3.24      0.99 o 
   5   0   5       20.71       22.03      1.54 o 
   6   0   5       11.27       10.89      1.39 o 
   7   0   5      412.25      380.13      9.58 o 
   8   0   5        0.20       -2.84      2.75 o 
   9   0   5        7.97        5.03      3.42 o 
  10   0   5        0.02        1.37      3.27 o 
 -11   1   5       52.04       49.02      4.42 o 
 -10   1   5      152.42      146.35      6.54 o 
  -9   1   5        2.04        2.05      1.79 o 
  -8   1   5       54.01       55.21      1.97 o 
  -7   1   5       58.39       64.95      1.64 o 
  -6   1   5       25.23       24.60      1.06 o 
  -5   1   5      125.09      125.50      1.80 o 
  -4   1   5      298.77      297.28      2.96 o 
  -3   1   5      271.99      281.58      2.82 o 
  -2   1   5      202.68      207.52      2.27 o 
  -1   1   5      699.73      686.69      6.01 o 
   0   1   5      189.15      184.08      2.04 o 
   1   1   5     1019.66     1074.21      8.01 o 
   2   1   5      454.18      485.04      4.76 o 
   3   1   5      115.93      112.89      1.66 o 
   4   1   5       90.77       87.83      1.55 o 
   5   1   5      137.95      139.90      2.39 o 
   6   1   5       48.16       55.09      1.64 o 
   7   1   5        6.04        7.35      1.19 o 
   8   1   5      115.29      115.66      5.35 o 
   9   1   5       77.51       87.20      4.92 o 
  10   1   5       17.22       17.07      3.09 o 
 -11   2   5       17.44        9.24      3.07 o 
 -10   2   5       18.34       20.41      2.66 o 
  -9   2   5       92.76       88.88      3.23 o 
  -8   2   5      168.43      156.03      3.63 o 
  -7   2   5      230.40      216.55      2.97 o 
  -6   2   5        0.25        0.33      0.67 o 
  -5   2   5      121.89      113.12      1.94 o 
  -4   2   5      221.67      215.67      2.40 o 
  -3   2   5       62.27       64.73      1.29 o 
  -2   2   5      177.51      170.26      2.07 o 
  -1   2   5     1198.79     1258.44      9.70 o 
   0   2   5      636.99      679.71      5.80 o 
   1   2   5      203.59      215.45      2.51 o 
   2   2   5       59.55       68.36      1.61 o 
   3   2   5       72.09       71.02      1.43 o 
   4   2   5       82.75       84.66      1.60 o 
   5   2   5      602.77      585.80      5.81 o 
   6   2   5      226.42      206.52      3.01 o 
   7   2   5       33.56       35.67      2.11 o 
   8   2   5       82.09       79.30      4.61 o 
   9   2   5       12.07       11.00      2.71 o 
  10   2   5       12.15       13.36      2.97 o 
 -11   3   5       41.31       38.44      4.22 o 
 -10   3   5       61.49       62.82      3.53 o 
  -9   3   5       72.04       75.39      5.49 o 
  -8   3   5        6.47        6.40      1.40 o 
  -7   3   5      188.09      177.34      3.06 o 
  -6   3   5       40.77       43.85      1.34 o 
  -5   3   5        7.73        9.40      0.81 o 
  -4   3   5       10.23        9.48      0.82 o 
  -3   3   5       13.01       12.56      0.83 o 
  -2   3   5      174.57      177.10      2.77 o 
  -1   3   5      496.68      497.66      4.34 o 
   0   3   5      873.28      862.61      7.00 o 
   1   3   5      215.86      221.34      2.56 o 
   2   3   5       92.32       91.21      1.63 o 
   3   3   5       40.63       43.29      1.31 o 
   4   3   5      126.16      123.41      2.09 o 
   5   3   5      578.93      554.62      6.46 o 
   6   3   5      264.65      261.71      4.91 o 
   7   3   5      168.81      165.33      3.53 o 
   8   3   5       56.37       53.77      3.19 o 
   9   3   5        4.62        8.09      2.45 o 
  10   3   5       10.70       10.62      2.85 o 
 -10   4   5      186.20      189.03      6.18 o 
  -9   4   5       20.79       17.01      2.07 o 
  -8   4   5      174.32      164.89      4.58 o 
  -7   4   5       89.41       79.74      2.50 o 
  -6   4   5      150.30      150.62      3.07 o 
  -5   4   5      315.98      293.24      3.66 o 
  -4   4   5       89.10       94.24      2.24 o 
  -3   4   5      164.74      175.72      2.34 o 
  -2   4   5        2.31        1.71      0.58 o 
  -1   4   5      119.77      121.86      1.73 o 
   0   4   5      100.38       91.60      1.56 o 
   1   4   5      106.19      103.99      1.64 o 
   2   4   5        5.27        6.86      0.67 o 
   3   4   5      116.15      118.17      2.41 o 
   4   4   5     1166.98     1104.76     11.45 o 
   5   4   5       86.72       81.54      2.16 o 
   6   4   5      340.03      329.92      6.23 o 
   7   4   5       15.93       12.64      1.72 o 
   8   4   5       16.13       15.66      1.83 o 
   9   4   5        4.21        5.22      2.02 o 
 -10   5   5        3.81        4.14      2.31 o 
  -9   5   5       29.35       29.94      2.99 o 
  -8   5   5       25.54       27.07      2.73 o 
  -7   5   5       36.51       33.44      4.22 o 
  -6   5   5        2.82        5.08      1.19 o 
  -5   5   5      207.97      198.03      2.92 o 
  -4   5   5      341.32      323.47      4.08 o 
  -3   5   5      524.97      500.97      4.83 o 
  -2   5   5      507.63      489.23      5.07 o 
  -1   5   5      141.15      140.46      2.33 o 
   0   5   5       89.71       91.77      1.56 o 
   1   5   5       88.73       83.05      1.69 o 
   2   5   5      557.43      540.70      5.37 o 
   3   5   5      138.66      139.93      2.69 o 
   4   5   5      217.17      214.06      3.54 o 
   5   5   5       34.29       35.91      2.96 o 
   6   5   5      124.33      118.47      3.49 o 
   7   5   5       13.04       12.86      1.98 o 
   8   5   5       12.44       19.34      3.14 o 
   9   5   5        8.85        9.44      2.20 o 
  -9   6   5       10.13        9.82      3.97 o 
  -8   6   5       77.36       74.61      3.87 o 
  -7   6   5       28.42       28.70      2.28 o 
  -6   6   5       52.00       48.09      1.94 o 
  -5   6   5       22.10       24.61      1.45 o 
  -4   6   5      405.10      391.26      5.40 o 
  -3   6   5       59.73       60.30      1.85 o 
  -2   6   5      191.10      185.98      2.74 o 
  -1   6   5       89.36       86.56      1.92 o 
   0   6   5       46.16       50.28      1.68 o 
   1   6   5       56.22       53.63      1.43 o 
   2   6   5       33.72       36.04      1.44 o 
   3   6   5        4.92        3.70      1.33 o 
   4   6   5      120.08      117.40      3.01 o 
   5   6   5       22.11       24.67      1.86 o 
   6   6   5       83.43       80.21      3.45 o 
   7   6   5       44.87       45.66      3.39 o 
   8   6   5       69.17       77.99      5.58 o 
  -9   7   5        1.72        2.24      2.07 o 
  -8   7   5       16.17       18.03      2.63 o 
  -7   7   5       31.20       34.19      3.34 o 
  -6   7   5       77.13       69.91      3.10 o 
  -5   7   5       69.76       72.54      2.38 o 
  -4   7   5      190.84      186.87      4.47 o 
  -3   7   5        3.64        2.85      1.08 o 
  -2   7   5      198.22      181.94      3.49 o 
  -1   7   5       52.68       53.67      1.93 o 
   0   7   5      141.30      136.33      3.23 o 
   1   7   5       25.50       23.83      1.86 o 
   2   7   5       44.48       45.73      1.78 o 
   3   7   5       61.53       63.84      2.23 o 
   4   7   5      163.84      158.82      3.57 o 
   5   7   5       50.22       49.41      2.44 o 
   6   7   5      111.27      104.58      5.31 o 
   7   7   5        8.62       11.07      3.26 o 
   8   7   5       29.80       25.61      4.59 o 
  -8   8   5       21.19       20.65      2.73 o 
  -7   8   5       30.10       32.29      3.00 o 
  -6   8   5       27.79       19.53      2.54 o 
  -5   8   5        0.57        1.33      2.72 o 
  -4   8   5       30.67       31.59      3.34 o 
  -3   8   5        1.01       -0.55      1.69 o 
  -2   8   5        6.42        9.00      2.48 o 
  -1   8   5       22.66       19.00      2.18 o 
   0   8   5       67.41       63.71      2.67 o 
   1   8   5        9.43        9.21      2.31 o 
   2   8   5       40.86       39.22      3.03 o 
   3   8   5        6.69        6.36      1.28 o 
   4   8   5      100.19       91.63      3.08 o 
   5   8   5        5.40        5.68      3.10 o 
   6   8   5       28.52       28.50      4.13 o 
   7   8   5       21.72       14.50      3.99 o 
  -6   9   5       44.69       36.20      3.74 o 
  -5   9   5       10.20        1.35      6.49 o 
  -4   9   5       11.91        8.26      3.59 o 
  -3   9   5        6.15        2.39      2.86 o 
  -2   9   5       89.70       82.03      4.78 o 
  -1   9   5       45.45       49.28      3.89 o 
   0   9   5      120.05      124.27     10.12 o 
   1   9   5       13.23       13.15      2.57 o 
   2   9   5        1.36        0.33      1.96 o 
   3   9   5       19.31       23.18      2.78 o 
   4   9   5       41.46       54.01      5.07 o 
   5   9   5       50.22       56.76      4.88 o 
  -5  10   5       49.75       52.77      4.38 o 
  -4  10   5       76.46       82.05      4.06 o 
  -3  10   5        1.67        2.77      1.99 o 
  -2  10   5       30.13       32.44      3.67 o 
  -1  10   5        9.23       12.70      2.88 o 
   0  10   5        7.19        6.26      2.64 o 
   1  10   5       51.75       55.01      4.16 o 
   2  10   5       15.98        9.78      2.58 o 
   3  10   5       15.13       17.78      2.79 o 
   4  10   5       21.67       21.69      5.76 o 
 -11   0   6       26.63       27.05      5.36 o 
 -10   0   6       45.52       43.30      6.00 o 
  -9   0   6      232.29      231.95     11.65 o 
  -8   0   6      137.05      139.33      5.96 o 
  -7   0   6        6.33        4.54      1.27 o 
  -6   0   6       87.85       90.77      4.15 o 
  -5   0   6        2.15        5.42      1.06 o 
  -4   0   6       93.35       89.61      2.44 o 
  -3   0   6      253.28      233.53      4.77 o 
  -2   0   6       40.19       37.14      1.58 o 
  -1   0   6      196.20      206.46      3.94 o 
   0   0   6      296.73      317.49      5.04 o 
   1   0   6       14.33       13.08      1.07 o 
   2   0   6        2.13        4.18      0.89 o 
   3   0   6       28.25       24.99      1.14 o 
   4   0   6        1.62        0.11      0.99 o 
   5   0   6        6.31        6.85      1.27 o 
   6   0   6       28.03       30.67      1.91 o 
   7   0   6      101.17      103.77      4.86 o 
   8   0   6       63.15       59.60      5.93 o 
   9   0   6       59.24       59.84      6.21 o 
  10   0   6      146.52      153.88      9.85 o 
 -11   1   6      105.23      117.85      6.36 o 
 -10   1   6      177.75      185.82      7.58 o 
  -9   1   6      177.82      184.62      5.81 o 
  -8   1   6       75.04       70.88      2.49 o 
  -7   1   6       12.04       15.06      1.22 o 
  -6   1   6      129.41      123.43      1.84 o 
  -5   1   6      123.47      120.26      1.81 o 
  -4   1   6      502.74      485.23      4.60 o 
  -3   1   6      402.27      409.46      3.84 o 
  -2   1   6      116.72      112.15      1.67 o 
  -1   1   6      324.12      338.83      3.97 o 
   0   1   6      272.45      280.84      2.96 o 
   1   1   6       55.03       53.89      1.13 o 
   2   1   6       25.76       25.98      1.01 o 
   3   1   6       13.91       14.50      0.89 o 
   4   1   6       67.73       68.56      1.54 o 
   5   1   6       70.95       77.39      1.52 o 
   6   1   6       18.80       19.84      1.42 o 
   7   1   6      107.33      103.93      4.98 o 
   8   1   6       59.54       65.75      4.34 o 
   9   1   6       16.00       20.44      3.19 o 
  10   1   6        2.32        2.65      2.51 o 
 -11   2   6       24.01       20.31      3.62 o 
 -10   2   6      124.78      131.00      5.59 o 
  -9   2   6       35.15       32.92      2.29 o 
  -8   2   6      126.39      122.18      3.14 o 
  -7   2   6      105.54      104.45      2.51 o 
  -6   2   6       61.58       60.19      1.70 o 
  -5   2   6      104.51      107.68      1.59 o 
  -4   2   6      204.79      205.43      2.39 o 
  -3   2   6        6.97        7.65      0.65 o 
  -2   2   6       36.83       36.36      0.99 o 
  -1   2   6       73.91       82.67      1.42 o 
   0   2   6      213.57      220.61      2.37 o 
   1   2   6       25.87       26.39      0.98 o 
   2   2   6       31.85       33.96      1.07 o 
   3   2   6       11.20       13.09      0.79 o 
   4   2   6      377.72      386.85      4.26 o 
   5   2   6      171.51      158.55      2.66 o 
   6   2   6      128.60      132.36      3.01 o 
   7   2   6       35.93       37.15      2.64 o 
   8   2   6       56.05       55.32     10.81 o 
   9   2   6       14.06       12.89      2.87 o 
  10   2   6       10.88       10.31      3.11 o 
 -11   3   6        7.26        8.20      3.02 o 
 -10   3   6       40.42       40.64      3.39 o 
  -9   3   6        4.89        3.36      2.10 o 
  -8   3   6       74.51       67.96      3.08 o 
  -7   3   6      179.52      167.15      3.82 o 
  -6   3   6       66.18       61.47      1.64 o 
  -5   3   6      165.66      158.05      2.53 o 
  -4   3   6        8.64       10.95      0.96 o 
  -3   3   6      211.39      207.73      2.46 o 
  -2   3   6        0.41       -0.14      0.51 o 
  -1   3   6       62.49       73.83      1.33 o 
   0   3   6      133.25      127.26      2.65 o 
   1   3   6      303.91      291.56      3.27 o 
   2   3   6      113.79      111.90      2.07 o 
   3   3   6      155.50      157.23      2.44 o 
   4   3   6      160.95      174.07      3.77 o 
   5   3   6      122.40      115.56      2.49 o 
   6   3   6      197.69      186.69      3.49 o 
   7   3   6        8.12        7.55      1.51 o 
   8   3   6       46.68       47.18      3.13 o 
   9   3   6       12.52       13.57      2.87 o 
 -10   4   6       39.42       38.30      3.59 o 
  -9   4   6      111.56      113.67      4.05 o 
  -8   4   6       26.24       26.04      2.29 o 
  -7   4   6       15.48       12.60      1.64 o 
  -6   4   6        4.43        3.17      0.95 o 
  -5   4   6      135.82      138.30      3.17 o 
  -4   4   6      147.39      143.13      2.43 o 
  -3   4   6      531.36      523.26      5.42 o 
  -2   4   6      133.37      137.56      1.83 o 
  -1   4   6       76.90       73.24      1.69 o 
   0   4   6      152.31      153.19      2.21 o 
   1   4   6      257.02      242.65      2.80 o 
   2   4   6      172.87      174.54      2.57 o 
   3   4   6      213.58      202.18      3.27 o 
   4   4   6      455.65      439.82      5.56 o 
   5   4   6      310.12      300.83      5.95 o 
   6   4   6       95.16       94.21      4.66 o 
   7   4   6       65.48       59.49      2.75 o 
   8   4   6       54.81       55.09      4.64 o 
   9   4   6        5.73       13.18      3.95 o 
 -10   5   6       20.33       29.24      3.20 o 
  -9   5   6       13.18       16.72      2.64 o 
  -8   5   6       28.18       26.19      2.80 o 
  -7   5   6       21.79       21.10      2.14 o 
  -6   5   6        9.13       10.42      1.51 o 
  -5   5   6       11.01        7.27      1.20 o 
  -4   5   6       31.97       37.80      1.45 o 
  -3   5   6      522.73      495.38      4.91 o 
  -2   5   6      434.26      425.27      5.03 o 
  -1   5   6       63.37       61.04      1.31 o 
   0   5   6       19.47       20.01      0.90 o 
   1   5   6       14.36       13.30      1.05 o 
   2   5   6       67.72       59.61      1.66 o 
   3   5   6      332.93      321.15      4.18 o 
   4   5   6      269.58      265.19      4.91 o 
   5   5   6       84.74       78.29      3.57 o 
   6   5   6       55.11       51.63      2.99 o 
   7   5   6       56.85       61.63      3.44 o 
   8   5   6        3.18        0.20      1.81 o 
  -9   6   6       12.37       15.05      4.39 o 
  -8   6   6        4.34        5.31      2.17 o 
  -7   6   6        6.02        5.09      1.73 o 
  -6   6   6       10.00        8.90      1.50 o 
  -5   6   6        6.60        5.60      1.77 o 
  -4   6   6      147.44      138.93      2.79 o 
  -3   6   6       55.77       56.60      2.05 o 
  -2   6   6      252.79      247.33      3.79 o 
  -1   6   6      155.62      148.45      2.72 o 
   0   6   6       13.42       13.02      0.85 o 
   1   6   6      149.08      139.26      2.61 o 
   2   6   6      649.52      642.21      7.85 o 
   3   6   6      661.74      648.22     11.42 o 
   4   6   6      169.96      163.95      7.35 o 
   5   6   6        3.81        3.37      1.41 o 
   6   6   6       29.73       31.35      2.99 o 
   7   6   6       17.47       17.58      2.54 o 
   8   6   6       82.04       86.17      4.05 o 
  -8   7   6       11.16       13.78      2.55 o 
  -7   7   6        0.24       -1.32      1.85 o 
  -6   7   6       80.18       76.65      3.12 o 
  -5   7   6       59.25       62.62      3.52 o 
  -4   7   6       50.55       48.60      3.03 o 
  -3   7   6      131.31      108.10      5.31 o 
  -2   7   6       45.67       43.71      2.46 o 
  -1   7   6       67.54       59.07      3.95 o 
   0   7   6      113.24      113.94      3.44 o 
   1   7   6       18.32       14.88      1.04 o 
   2   7   6       86.69       78.61      2.43 o 
   3   7   6       55.76       56.87      2.23 o 
   4   7   6       31.75       29.09      2.09 o 
   5   7   6      212.47      215.09      5.10 o 
   6   7   6        8.25       10.77      2.01 o 
   7   7   6       41.62       40.69      4.52 o 
  -7   8   6        2.99        4.23      2.24 o 
  -6   8   6      182.16      198.44      7.57 o 
  -5   8   6      122.52      125.57      6.09 o 
  -4   8   6       11.31       14.74      2.87 o 
  -3   8   6        7.76        8.22      2.64 o 
  -2   8   6       26.78       29.70      2.74 o 
  -1   8   6       60.12       47.65      4.60 o 
   0   8   6       12.38       14.78      2.72 o 
   1   8   6       37.54       41.38      3.50 o 
   2   8   6      122.56      110.02      4.24 o 
   3   8   6       22.06       23.47      2.61 o 
   4   8   6        8.87        8.29      1.93 o 
   5   8   6      122.98      124.01      4.49 o 
   6   8   6      175.84      190.25      8.31 o 
  -6   9   6        3.39        3.52      2.60 o 
  -5   9   6       12.19       16.11      3.15 o 
  -4   9   6       16.39       20.53      3.25 o 
  -3   9   6        7.67        6.28      2.14 o 
  -2   9   6       27.96       26.52      2.77 o 
  -1   9   6       47.78       43.98      3.93 o 
   0   9   6       32.79       36.53      4.16 o 
   1   9   6       35.49       34.63      3.51 o 
   2   9   6       17.83       23.36      3.08 o 
   3   9   6       14.41       18.31      2.75 o 
   4   9   6       10.46        9.85      2.38 o 
   5   9   6       14.18       11.18      3.32 o 
  -3  10   6       45.88       50.73      3.56 o 
  -2  10   6       16.50       16.47      2.71 o 
  -1  10   6       31.31       24.94      3.51 o 
   0  10   6        0.30       -0.07      2.30 o 
   1  10   6        8.49        8.24      2.77 o 
   2  10   6       13.18       15.94      3.98 o 
 -11   0   7        0.03        1.36      3.96 o 
 -10   0   7       16.69       18.90      5.05 o 
  -9   0   7      128.56      128.23      9.13 o 
  -8   0   7       54.78       57.43      4.38 o 
  -7   0   7       29.09       31.05      1.84 o 
  -6   0   7        4.67        7.15      1.28 o 
  -5   0   7       28.89       28.43      1.71 o 
  -4   0   7      103.28      101.06      2.80 o 
  -3   0   7        5.95        5.66      1.12 o 
  -2   0   7      160.57      158.55      4.28 o 
  -1   0   7      312.73      321.00      5.11 o 
   0   0   7       91.29       95.86      2.47 o 
   1   0   7       19.48       21.41      1.50 o 
   2   0   7       48.43       51.14      1.81 o 
   3   0   7       50.97       41.59      1.43 o 
   4   0   7       93.87       88.11      2.94 o 
   5   0   7       79.62       77.27      4.54 o 
   6   0   7      101.12       96.94      4.68 o 
   7   0   7       19.68       26.08      4.47 o 
   8   0   7       37.48       30.54      4.74 o 
   9   0   7        6.71        7.69      4.00 o 
 -10   1   7        1.55       -1.11      5.46 o 
  -9   1   7        6.56        7.55      2.19 o 
  -8   1   7      167.53      163.48      3.89 o 
  -7   1   7       10.33       11.81      0.87 o 
  -6   1   7       51.50       54.71      1.41 o 
  -5   1   7      109.41      108.42      1.93 o 
  -4   1   7      264.46      278.20      3.10 o 
  -3   1   7       44.04       43.08      1.18 o 
  -2   1   7      404.08      404.93      3.92 o 
  -1   1   7      594.84      572.45      5.03 o 
   0   1   7        0.66        1.17      0.58 o 
   1   1   7       42.90       41.33      1.08 o 
   2   1   7      306.32      291.76      3.40 o 
   3   1   7      118.22      114.29      2.09 o 
   4   1   7      137.14      145.44      2.34 o 
   5   1   7       32.42       28.75      1.92 o 
   6   1   7       37.36       40.23      2.33 o 
   7   1   7       99.95      100.24      5.20 o 
   8   1   7       26.90       33.79      4.69 o 
   9   1   7       36.41       42.07      4.00 o 
 -10   2   7        8.53        9.60      2.50 o 
  -9   2   7      118.98      113.11      4.80 o 
  -8   2   7       39.13       40.25      3.20 o 
  -7   2   7       53.56       52.82      2.13 o 
  -6   2   7       54.35       55.00      1.82 o 
  -5   2   7       38.92       35.87      1.11 o 
  -4   2   7        1.99        1.46      0.62 o 
  -3   2   7       82.42       79.01      1.73 o 
  -2   2   7       45.40       46.24      1.19 o 
  -1   2   7      551.55      524.08      4.69 o 
   0   2   7      201.83      193.68      2.30 o 
   1   2   7      178.82      181.49      2.56 o 
   2   2   7       32.93       31.64      1.46 o 
   3   2   7       41.19       37.57      1.24 o 
   4   2   7      345.41      345.49      4.16 o 
   5   2   7      211.94      198.51      4.28 o 
   6   2   7      129.10      123.61      4.73 o 
   7   2   7        6.30        7.63      2.88 o 
   8   2   7       56.92       54.33      4.19 o 
   9   2   7        3.77        5.38      2.70 o 
 -10   3   7       36.59       28.47      3.61 o 
  -9   3   7       13.05        8.12      2.33 o 
  -8   3   7       11.15       16.59      2.09 o 
  -7   3   7      116.31      101.93      3.66 o 
  -6   3   7       24.05       22.85      1.62 o 
  -5   3   7      326.31      323.54      3.95 o 
  -4   3   7      195.08      190.40      2.46 o 
  -3   3   7      254.89      249.11      2.93 o 
  -2   3   7      162.86      154.17      2.17 o 
  -1   3   7        3.94        2.69      0.58 o 
   0   3   7       32.27       32.09      1.16 o 
   1   3   7      278.65      271.82      3.38 o 
   2   3   7       91.07       91.00      1.83 o 
   3   3   7      105.16      105.46      2.03 o 
   4   3   7       66.37       71.15      1.96 o 
   5   3   7       39.55       38.18      1.68 o 
   6   3   7      263.98      252.85      5.17 o 
   7   3   7       78.39       80.80      5.35 o 
   8   3   7       26.36       19.84      4.77 o 
   9   3   7        7.77       14.50      3.02 o 
 -10   4   7       15.88       24.94      3.10 o 
  -9   4   7       13.57       16.03      2.72 o 
  -8   4   7        8.15        6.71      2.22 o 
  -7   4   7       17.01       17.93      2.14 o 
  -6   4   7       13.44       14.08      1.68 o 
  -5   4   7       86.74       82.35      2.25 o 
  -4   4   7       98.08      100.03      2.56 o 
  -3   4   7       21.71       23.59      1.12 o 
  -2   4   7      300.31      308.55      3.26 o 
  -1   4   7       72.86       69.93      1.69 o 
   0   4   7       17.78       17.71      1.13 o 
   1   4   7      434.60      433.51      4.78 o 
   2   4   7      112.00      110.47      2.20 o 
   3   4   7      189.03      177.12      3.03 o 
   4   4   7      125.05      136.13      4.91 o 
   5   4   7       94.27       98.66      4.08 o 
   6   4   7       11.73       12.16      2.37 o 
   7   4   7       39.92       37.11      3.30 o 
   8   4   7       81.72       83.00      3.65 o 
  -9   5   7       29.35       39.81      6.96 o 
  -8   5   7       17.43       17.40      2.65 o 
  -7   5   7       17.45       20.29      2.26 o 
  -6   5   7       10.69        9.76      1.84 o 
  -5   5   7       70.54       67.76      2.29 o 
  -4   5   7       37.39       33.93      1.64 o 
  -3   5   7       44.03       36.32      1.35 o 
  -2   5   7       87.49       92.62      2.37 o 
  -1   5   7        5.17        7.53      0.82 o 
   0   5   7       21.50       22.45      1.15 o 
   1   5   7       50.75       52.97      1.59 o 
   2   5   7       72.58       69.40      2.19 o 
   3   5   7      237.68      239.50      4.54 o 
   4   5   7       79.24       81.22      3.18 o 
   5   5   7       49.71       50.20      3.10 o 
   6   5   7       32.54       36.89      2.93 o 
   7   5   7       21.90       21.29      2.74 o 
   8   5   7        0.99       -2.61      1.74 o 
  -8   6   7       19.59       21.09      2.87 o 
  -7   6   7       34.12       35.86      3.24 o 
  -6   6   7        0.05        2.72      1.97 o 
  -5   6   7        7.98        7.76      1.74 o 
  -4   6   7       65.25       64.55      2.24 o 
  -3   6   7      201.32      182.87      6.57 o 
  -2   6   7       35.35       33.30      1.77 o 
  -1   6   7        9.70       11.48      1.63 o 
   0   6   7       28.65       26.23      1.31 o 
   1   6   7       16.50       14.31      1.20 o 
   2   6   7      200.90      189.05      3.60 o 
   3   6   7       36.45       32.72      2.26 o 
   4   6   7       65.31       61.24      2.86 o 
   5   6   7      108.12      114.54      4.46 o 
   6   6   7       14.41       17.77      2.40 o 
   7   6   7       23.92       20.26      2.65 o 
  -8   7   7       56.85       66.60      4.19 o 
  -7   7   7       64.78       77.97      4.30 o 
  -6   7   7      118.63      123.07      5.08 o 
  -5   7   7        3.73        3.67      1.95 o 
  -4   7   7        3.55        3.88      2.43 o 
  -3   7   7      174.37      165.29      6.72 o 
  -2   7   7      105.75       95.70      5.10 o 
  -1   7   7        1.85        2.17      3.47 o 
   0   7   7       57.31       60.94      2.89 o 
   1   7   7       36.42       34.13      2.10 o 
   2   7   7       28.22       27.99      2.27 o 
   3   7   7      115.92      115.65      4.45 o 
   4   7   7        4.85        2.44      1.93 o 
   5   7   7       42.17       41.85      3.02 o 
   6   7   7        6.91        3.78      3.41 o 
  -6   8   7      122.90      147.18      9.25 o 
  -5   8   7       13.68       18.76      3.41 o 
  -4   8   7       19.40       20.12      3.68 o 
  -3   8   7       45.17       50.56      8.85 o 
  -2   8   7      107.68      102.02      6.03 o 
  -1   8   7       23.88       24.42      3.83 o 
   0   8   7       42.23       47.90      4.36 o 
   1   8   7       44.07       51.62      3.97 o 
   2   8   7       78.65       78.41      3.86 o 
   3   8   7       26.96       27.15      3.75 o 
   4   8   7       17.26       15.26      2.32 o 
   5   8   7      119.87      132.23      5.51 o 
  -5   9   7       46.76       51.44      8.11 o 
  -4   9   7       28.28       29.39      4.59 o 
  -3   9   7       37.61       53.70      4.48 o 
  -2   9   7       31.07       32.11      3.09 o 
  -1   9   7       68.92       72.30      4.06 o 
   0   9   7       24.19       26.16      3.47 o 
   1   9   7       31.79       36.46      8.64 o 
   2   9   7       24.49       23.27      3.28 o 
   3   9   7        5.46        4.91      2.39 o 
 -10   0   8      241.90      259.03     13.63 o 
  -9   0   8      143.74      144.58      9.70 o 
  -8   0   8        0.32        0.58      1.43 o 
  -7   0   8       23.23       27.83      2.21 o 
  -6   0   8       35.71       37.36      2.64 o 
  -5   0   8       34.91       34.95      2.20 o 
  -4   0   8       40.85       42.67      2.01 o 
  -3   0   8       81.20       75.76      2.79 o 
  -2   0   8      400.95      365.06      5.89 o 
  -1   0   8       30.65       29.71      1.75 o 
   0   0   8       16.83       14.50      1.35 o 
   1   0   8        1.23        1.78      1.00 o 
   2   0   8       23.21       24.05      1.47 o 
   3   0   8      468.67      481.80      6.14 o 
   4   0   8     1485.96     1459.01     39.60 o 
   5   0   8       18.60       18.36      3.97 o 
   6   0   8        2.26        2.07      3.14 o 
   7   0   8        6.21        2.78      3.20 o 
   8   0   8        1.18        3.12      3.37 o 
 -10   1   8       67.05       67.46      5.16 o 
  -9   1   8       51.46       51.29      3.70 o 
  -8   1   8      142.91      148.16      5.48 o 
  -7   1   8        2.12        2.60      1.03 o 
  -6   1   8        4.36        4.52      1.00 o 
  -5   1   8       62.29       60.81      1.78 o 
  -4   1   8       52.86       50.83      1.37 o 
  -3   1   8      111.01      106.69      1.88 o 
  -2   1   8       24.02       25.25      1.04 o 
  -1   1   8       19.78       18.40      0.94 o 
   0   1   8      383.89      380.65      3.98 o 
   1   1   8       37.83       40.90      1.22 o 
   2   1   8       15.45       12.41      1.00 o 
   3   1   8       17.41       17.71      1.16 o 
   4   1   8      134.98      119.53      2.64 o 
   5   1   8        5.76        8.94      1.64 o 
   6   1   8      112.73      105.23      5.38 o 
   7   1   8        1.49        1.85      3.82 o 
   8   1   8       76.43       68.42      4.80 o 
 -10   2   8       43.46       43.06      4.74 o 
  -9   2   8        0.90       -1.18      1.96 o 
  -8   2   8        5.48        3.38      1.66 o 
  -7   2   8       30.10       29.44      2.09 o 
  -6   2   8      175.03      172.57      2.90 o 
  -5   2   8      148.24      145.54      2.67 o 
  -4   2   8      181.76      180.51      2.89 o 
  -3   2   8       14.13       13.39      0.89 o 
  -2   2   8       99.42       98.81      1.77 o 
  -1   2   8      604.35      574.72      5.21 o 
   0   2   8      495.96      467.29      4.39 o 
   1   2   8       66.32       62.23      1.62 o 
   2   2   8      260.64      256.85      3.34 o 
   3   2   8      101.67       98.99      2.12 o 
   4   2   8       31.74       33.83      1.89 o 
   5   2   8       26.63       21.08      1.57 o 
   6   2   8       88.73       89.02      4.06 o 
   7   2   8       37.19       40.05      3.80 o 
   8   2   8        4.02        4.42      2.59 o 
  -9   3   8       15.76       13.03      3.71 o 
  -8   3   8        0.10       -0.51      1.54 o 
  -7   3   8       63.21       63.33      3.16 o 
  -6   3   8       62.64       60.79      2.62 o 
  -5   3   8      223.03      193.05      5.51 o 
  -4   3   8      367.81      361.10      4.09 o 
  -3   3   8       92.74       83.20      1.65 o 
  -2   3   8      100.36       96.65      1.82 o 
  -1   3   8      101.68      101.93      1.71 o 
   0   3   8      109.79      102.50      2.05 o 
   1   3   8      205.88      208.43      2.96 o 
   2   3   8      202.19      206.25      3.16 o 
   3   3   8       28.47       29.26      1.72 o 
   4   3   8       17.69       17.31      1.92 o 
   5   3   8        6.60        5.84      1.38 o 
   6   3   8       19.36       18.06      1.97 o 
   7   3   8       58.83       71.43      3.87 o 
   8   3   8      122.61      128.32      6.28 o 
  -9   4   8       15.08       20.98      4.91 o 
  -8   4   8       14.53       12.78      2.79 o 
  -7   4   8       53.46       46.77      3.44 o 
  -6   4   8        2.05        1.65      1.60 o 
  -5   4   8      176.18      168.17      3.62 o 
  -4   4   8      140.75      123.65      2.99 o 
  -3   4   8       47.45       45.25      1.47 o 
  -2   4   8       24.06       28.04      1.04 o 
  -1   4   8        8.68       11.65      0.96 o 
   0   4   8       38.55       38.45      1.50 o 
   1   4   8      218.98      208.90      3.69 o 
   2   4   8       69.63       69.62      2.28 o 
   3   4   8       33.97       34.26      1.83 o 
   4   4   8        0.30        0.29      1.33 o 
   5   4   8       20.81       23.29      1.99 o 
   6   4   8       22.42       21.99      2.34 o 
   7   4   8       28.33       29.38      3.14 o 
  -9   5   8       23.50       32.96      3.41 o 
  -8   5   8       53.83       57.39      3.94 o 
  -7   5   8       28.74       30.99      2.59 o 
  -6   5   8       69.11       71.17      3.26 o 
  -5   5   8        6.40        5.10      1.69 o 
  -4   5   8       34.34       30.20      1.89 o 
  -3   5   8       41.81       29.26      1.36 o 
  -2   5   8        5.70        5.98      0.96 o 
  -1   5   8       67.57       66.32      2.13 o 
   0   5   8       13.35       12.02      1.28 o 
   1   5   8       68.36       61.53      2.42 o 
   2   5   8      164.74      145.27      4.30 o 
   3   5   8      109.46      104.85      4.44 o 
   4   5   8        9.82        9.46      2.91 o 
   5   5   8        7.80        8.47      2.05 o 
   6   5   8       25.83       31.29      2.69 o 
   7   5   8       16.82       16.31      2.34 o 
  -8   6   8        3.52        6.10      2.52 o 
  -7   6   8       63.84       80.61      5.76 o 
  -6   6   8        9.81        9.68      2.73 o 
  -5   6   8       35.94       38.54      2.36 o 
  -4   6   8       37.75       36.40      3.02 o 
  -3   6   8      102.01       98.79      5.34 o 
  -2   6   8        9.83        7.72      1.93 o 
  -1   6   8       40.57       39.91      1.83 o 
   0   6   8        7.73        7.43      1.42 o 
   1   6   8       48.43       48.40      2.20 o 
   2   6   8      155.43      155.17      3.99 o 
   3   6   8      108.04      101.67      3.34 o 
   4   6   8       40.86       42.67      2.78 o 
   5   6   8       17.85       14.09      2.44 o 
   6   6   8       22.50       25.13      2.81 o 
  -7   7   8        7.37       11.09      2.58 o 
  -6   7   8       17.32       19.20      3.48 o 
  -5   7   8        3.97        6.21      3.14 o 
  -4   7   8        3.35        2.19      2.48 o 
  -3   7   8       70.03       60.31      8.65 o 
  -2   7   8       59.63       61.91      8.30 o 
  -1   7   8        4.25        5.41      2.60 o 
   0   7   8        5.88        6.95      1.84 o 
   1   7   8       45.91       45.85      2.27 o 
   2   7   8       35.85       38.92      2.25 o 
   3   7   8       33.06       31.95      3.93 o 
   4   7   8        0.55        1.16      1.84 o 
   5   7   8      132.83      146.96      7.17 o 
  -5   8   8        0.40        0.38      5.25 o 
  -4   8   8       70.11       62.30      4.85 o 
  -3   8   8        3.42        1.59      2.46 o 
  -2   8   8       33.01       26.34      4.11 o 
  -1   8   8       18.55       18.47      3.79 o 
   0   8   8       96.37      107.08      4.86 o 
   1   8   8      127.13      129.33      5.31 o 
   2   8   8       22.82       23.13      2.43 o 
   3   8   8       41.30       39.67      3.22 o 
   4   8   8        7.12        5.34      2.16 o 
  -3   9   8      197.75      213.75      8.45 o 
  -2   9   8       53.65       73.32      5.23 o 
  -1   9   8       15.05       11.29      2.62 o 
   0   9   8       14.65       15.76      2.71 o 
   1   9   8       16.44       13.52      4.75 o 
  -9   0   9       10.72       19.10      5.33 o 
  -8   0   9       16.44       22.92      3.44 o 
  -7   0   9        0.02       -1.17      1.80 o 
  -6   0   9       58.46       61.25      3.36 o 
  -5   0   9      202.23      205.18      5.78 o 
  -4   0   9       16.22       16.33      1.83 o 
  -3   0   9      646.51      642.17      9.22 o 
  -2   0   9     2044.79     1974.51     23.03 o 
  -1   0   9      332.27      331.22      5.66 o 
   0   0   9      281.11      267.46      4.90 o 
   1   0   9       15.66       19.27      1.78 o 
   2   0   9       17.10       17.68      1.59 o 
   3   0   9       87.03       89.52      2.40 o 
   4   0   9      187.19      190.58      6.87 o 
   5   0   9      158.85      132.05      8.80 o 
   6   0   9       32.88       28.97      5.01 o 
   7   0   9        0.93        2.01      3.50 o 
   8   0   9        9.79       11.54      4.46 o 
  -9   1   9       37.85       37.05      3.80 o 
  -8   1   9       33.00       37.46      3.36 o 
  -7   1   9       28.58       30.60      1.78 o 
  -6   1   9       24.53       23.02      1.49 o 
  -5   1   9        9.38       11.00      1.40 o 
  -4   1   9      429.81      427.18      6.35 o 
  -3   1   9        6.68        7.95      0.96 o 
  -2   1   9      152.73      143.77      2.44 o 
  -1   1   9        2.98        2.94      0.92 o 
   0   1   9      367.40      368.80      4.04 o 
   1   1   9       21.88       21.06      1.29 o 
   2   1   9      197.22      193.72      4.17 o 
   3   1   9      194.78      192.47      3.69 o 
   4   1   9       53.73       58.71      2.52 o 
   5   1   9      153.81      151.78      5.25 o 
   6   1   9       55.64       50.08      4.17 o 
   7   1   9        8.21        6.46      2.72 o 
  -9   2   9       27.37       24.00      3.15 o 
  -8   2   9       10.44       12.17      2.59 o 
  -7   2   9       40.17       35.76      2.64 o 
  -6   2   9       72.05       65.55      2.27 o 
  -5   2   9      149.49      142.58      3.23 o 
  -4   2   9      321.31      311.82      4.69 o 
  -3   2   9       32.96       33.62      1.67 o 
  -2   2   9      147.82      139.27      2.57 o 
  -1   2   9      168.99      169.13      2.65 o 
   0   2   9      360.55      347.24      4.00 o 
   1   2   9        8.51       10.68      1.18 o 
   2   2   9      172.91      165.86      3.30 o 
   3   2   9      117.27      114.97      4.33 o 
   4   2   9      167.37      157.16      4.99 o 
   5   2   9       23.69       25.52      2.70 o 
   6   2   9        2.62        4.27      2.54 o 
   7   2   9       18.69       14.81      3.19 o 
  -9   3   9        8.35       12.06      2.77 o 
  -8   3   9        1.55        1.15      2.15 o 
  -7   3   9        0.93        4.01      2.09 o 
  -6   3   9        5.91        6.35      1.87 o 
  -5   3   9       82.58       86.75      3.21 o 
  -4   3   9        2.57        3.41      0.93 o 
  -3   3   9        5.22        4.42      0.96 o 
  -2   3   9       73.26       72.13      1.93 o 
  -1   3   9       52.08       54.77      1.52 o 
   0   3   9       11.87        9.28      1.26 o 
   1   3   9        8.71        5.93      1.16 o 
   2   3   9      211.63      200.41      4.96 o 
   3   3   9       33.78       31.13      2.34 o 
   4   3   9       15.80       14.43      1.91 o 
   5   3   9       43.18       41.83      2.58 o 
   6   3   9       60.16       67.10      3.92 o 
   7   3   9       37.79       36.84      3.90 o 
  -8   4   9       18.46       21.62      3.04 o 
  -7   4   9       36.86       32.31      5.16 o 
  -6   4   9       47.67       47.88      2.96 o 
  -5   4   9       58.19       62.43      3.60 o 
  -4   4   9       28.09       25.80      1.71 o 
  -3   4   9        2.97        4.64      0.87 o 
  -2   4   9       81.00       73.55      1.68 o 
  -1   4   9       41.44       36.82      1.80 o 
   0   4   9       52.47       47.14      2.33 o 
   1   4   9       25.19       29.55      2.07 o 
   2   4   9       18.83       17.21      2.55 o 
   3   4   9       51.53       48.81      2.83 o 
   4   4   9        2.62        1.14      1.62 o 
   5   4   9        9.66       12.18      2.76 o 
   6   4   9       45.09       51.97      3.72 o 
   7   4   9       16.47       21.53      6.07 o 
  -8   5   9       22.99       26.92      4.35 o 
  -7   5   9       11.72       15.37      2.88 o 
  -6   5   9       85.13       87.05      4.69 o 
  -5   5   9        8.08        9.27      1.78 o 
  -4   5   9       16.39       19.58      1.89 o 
  -3   5   9        0.14       -2.56      1.71 o 
  -2   5   9        0.63        1.01      1.23 o 
  -1   5   9       24.90       22.24      1.83 o 
   0   5   9        8.66        8.23      1.42 o 
   1   5   9       64.19       61.24      2.95 o 
   2   5   9       28.42       30.72      5.08 o 
   3   5   9       14.57        8.70      2.95 o 
   4   5   9      121.41      121.53      5.39 o 
   5   5   9       19.90       17.48      3.72 o 
   6   5   9        2.08        4.57      1.94 o 
  -7   6   9       17.77       31.39      4.52 o 
  -6   6   9       22.62       25.71      3.10 o 
  -5   6   9       11.05       10.10      3.37 o 
  -4   6   9       14.86       16.65      3.41 o 
  -3   6   9       29.83       29.73      3.61 o 
  -2   6   9        2.55        4.71      2.62 o 
  -1   6   9        6.06       10.73      2.53 o 
   0   6   9        8.16        9.25      2.31 o 
   1   6   9       24.93       20.15      3.15 o 
   2   6   9        6.98        5.77      1.76 o 
   3   6   9       23.42       18.99      2.34 o 
   4   6   9       82.75       97.96      4.05 o 
   5   6   9       19.85       24.28      2.60 o 
  -6   7   9       65.64       76.35      5.53 o 
  -5   7   9       11.07       10.31      3.20 o 
  -4   7   9       14.78       14.49      3.34 o 
  -3   7   9        8.97        8.00      2.89 o 
  -2   7   9       13.50       11.61      3.03 o 
  -1   7   9        1.70        3.52      4.10 o 
   0   7   9       19.45       21.00      3.10 o 
   1   7   9       22.93       32.54      5.62 o 
   2   7   9       20.50       20.25      2.58 o 
   3   7   9        5.79        5.16      1.98 o 
   4   7   9       14.90       15.26      2.35 o 
  -4   8   9       44.62       43.50      4.61 o 
  -3   8   9       50.35       51.11      4.68 o 
  -2   8   9        7.34       10.13      3.11 o 
  -1   8   9       34.58       31.13      6.70 o 
   0   8   9       27.69       27.18      3.81 o 
   1   8   9       38.49       40.45      3.51 o 
   2   8   9       55.98       70.46      4.21 o 
  -8   0  10        2.90        4.61      5.33 o 
  -7   0  10        0.02        0.41      3.47 o 
  -6   0  10      218.27      224.44      6.89 o 
  -5   0  10       55.37       58.02      3.39 o 
  -4   0  10       19.26       18.30      2.39 o 
  -3   0  10       23.33       24.06      3.11 o 
  -2   0  10       23.59       19.20      2.42 o 
  -1   0  10       20.66       18.36      1.91 o 
   0   0  10       86.95       81.63      3.07 o 
   1   0  10        0.08        0.37      1.27 o 
   2   0  10        5.69        3.19      1.58 o 
   3   0  10       57.40       55.05      4.17 o 
   4   0  10        0.15       -1.23      3.41 o 
   5   0  10       14.18        8.41      4.11 o 
   6   0  10       25.44       32.75      5.58 o 
  -8   1  10       43.06       50.46      3.89 o 
  -7   1  10       18.29       21.34      2.45 o 
  -6   1  10       52.61       46.93      2.58 o 
  -5   1  10      234.75      243.93      5.22 o 
  -4   1  10       59.15       60.26      2.98 o 
  -3   1  10      102.33      110.55      3.17 o 
  -2   1  10      101.83      102.45      2.52 o 
  -1   1  10      126.54      122.72      2.91 o 
   0   1  10       15.36       15.83      1.36 o 
   1   1  10       36.48       37.19      1.67 o 
   2   1  10       10.77       13.23      1.60 o 
   3   1  10      178.77      177.70      4.61 o 
   4   1  10      209.08      213.58     11.76 o 
   5   1  10       59.83       62.93      4.74 o 
   6   1  10      117.32      136.23      6.65 o 
  -8   2  10        8.57        4.55      2.47 o 
  -7   2  10       13.39       14.87      2.71 o 
  -6   2  10       32.24       29.98      2.80 o 
  -5   2  10       84.52       86.63      2.81 o 
  -4   2  10       67.83       71.89      2.62 o 
  -3   2  10      113.68      114.02      3.16 o 
  -2   2  10       97.39       99.40      2.73 o 
  -1   2  10       19.36       17.84      1.29 o 
   0   2  10      101.81       95.05      2.63 o 
   1   2  10       10.29        7.76      1.55 o 
   2   2  10      108.16      107.84      5.26 o 
   3   2  10       84.45       82.01      3.38 o 
   4   2  10       85.75       78.17      3.23 o 
   5   2  10        8.63       11.69      3.91 o 
   6   2  10        1.46       -2.77      2.20 o 
  -8   3  10        3.67        1.20      2.20 o 
  -7   3  10       25.38       27.35      5.19 o 
  -6   3  10       83.06       78.93      4.44 o 
  -5   3  10       46.81       50.68      2.69 o 
  -4   3  10       39.71       39.38      2.27 o 
  -3   3  10      108.00      110.08      2.48 o 
  -2   3  10       25.59       21.43      1.60 o 
  -1   3  10        9.44       10.18      2.08 o 
   0   3  10       42.10       40.27      2.27 o 
   1   3  10      119.44      109.97      3.99 o 
   2   3  10      157.66      153.84      5.46 o 
   3   3  10        9.88       11.08      1.95 o 
   4   3  10       54.06       58.53      3.74 o 
   5   3  10        5.74        6.46      2.28 o 
   6   3  10       17.03       19.06      3.43 o 
  -7   4  10       42.35       44.91      4.27 o 
  -6   4  10        1.23        1.87      2.20 o 
  -5   4  10       26.06       26.07      3.07 o 
  -4   4  10       52.38       50.24      2.47 o 
  -3   4  10       38.30       42.00      1.89 o 
  -2   4  10       11.28        8.67      1.74 o 
  -1   4  10       21.41       22.02      2.12 o 
   0   4  10       20.37       17.88      2.07 o 
   1   4  10       81.18       77.21      4.09 o 
   2   4  10        5.29        9.19      2.37 o 
   3   4  10        7.80        6.64      2.28 o 
   4   4  10        4.06        0.76      2.47 o 
   5   4  10       47.17       52.20      3.72 o 
  -7   5  10       45.05       52.19      3.98 o 
  -6   5  10       12.35       17.20      2.84 o 
  -5   5  10       16.92       19.68      3.36 o 
  -4   5  10        1.55        4.67      2.19 o 
  -3   5  10        2.24        2.60      2.05 o 
  -2   5  10       34.72       31.08      2.21 o 
  -1   5  10       28.74       29.28      2.95 o 
   0   5  10       22.22       18.10      2.59 o 
   1   5  10       27.97       24.71      2.36 o 
   2   5  10       36.15       39.00      5.30 o 
   3   5  10       20.73       20.86      2.83 o 
   4   5  10       51.63       56.57      4.30 o 
   5   5  10      139.91      156.41      6.00 o 
  -6   6  10       29.54       34.41      4.33 o 
  -5   6  10        2.25       -2.65      2.60 o 
  -4   6  10       52.65       62.20      5.13 o 
  -3   6  10       54.13       51.21      5.86 o 
  -2   6  10        7.11        6.17      2.93 o 
  -1   6  10       10.36       13.50      2.56 o 
   0   6  10       48.42       65.90      6.18 o 
   1   6  10        9.01       10.10      2.51 o 
   2   6  10       10.68       11.64      2.65 o 
   3   6  10       11.51       13.98      2.75 o 
   4   6  10       28.90       39.45      3.49 o 
  -4   7  10       21.70       20.72      3.89 o 
  -3   7  10       28.45       33.10      4.20 o 
  -2   7  10       28.22       31.00      4.11 o 
  -1   7  10        7.76        8.56      3.09 o 
   0   7  10        8.91       15.90      3.47 o 
   1   7  10        9.80        7.94      2.48 o 
   2   7  10       48.51       46.05      3.64 o 
  -7   0  11        1.00        4.36      2.89 o 
  -6   0  11       36.22       34.18      4.15 o 
  -5   0  11      446.08      473.72     13.09 o 
  -4   0  11       45.67       38.57      4.07 o 
  -3   0  11        0.53        0.37      2.43 o 
  -2   0  11      103.57      104.19      4.78 o 
  -1   0  11      234.23      229.21      6.50 o 
   0   0  11       10.92        7.08      2.52 o 
   1   0  11        0.10        1.75      1.73 o 
   2   0  11       47.97       38.75      4.47 o 
   3   0  11       10.23        7.45      4.09 o 
   4   0  11        0.06        6.66      3.90 o 
   5   0  11        2.11        0.84      3.61 o 
  -7   1  11        8.77        7.33      2.22 o 
  -6   1  11       12.73       19.04      2.48 o 
  -5   1  11        7.11        6.92      2.14 o 
  -4   1  11       13.49       15.27      1.96 o 
  -3   1  11       35.30       32.90      2.49 o 
  -2   1  11       15.19       18.21      1.99 o 
  -1   1  11       59.04       61.37      2.52 o 
   0   1  11       43.68       44.34      2.15 o 
   1   1  11       16.30       15.86      2.22 o 
   2   1  11       27.15       30.70      2.46 o 
   3   1  11      112.13      119.13      5.12 o 
   4   1  11       18.97       13.64      3.24 o 
   5   1  11        0.92       -0.39      3.60 o 
  -7   2  11        3.64        4.71      2.54 o 
  -6   2  11       32.21       44.98      4.05 o 
  -5   2  11        7.12        3.80      2.02 o 
  -4   2  11      136.47      128.00      3.97 o 
  -3   2  11      170.91      176.06      4.59 o 
  -2   2  11        7.91        9.82      1.70 o 
  -1   2  11       26.88       25.35      2.42 o 
   0   2  11        8.22        9.42      1.76 o 
   1   2  11        0.78        0.40      1.69 o 
   2   2  11      131.62      143.47      6.97 o 
   3   2  11       53.87       62.95      4.05 o 
   4   2  11       29.54       31.87      4.16 o 
   5   2  11        2.65        0.80      2.52 o 
  -7   3  11        6.58       10.24      3.03 o 
  -6   3  11       43.01       47.13      6.40 o 
  -5   3  11       18.23       23.32      2.65 o 
  -4   3  11       20.35       23.28      2.60 o 
  -3   3  11       45.27       47.18      2.50 o 
  -2   3  11       21.76       22.88      2.08 o 
  -1   3  11        8.43        6.30      1.96 o 
   0   3  11        4.66        3.37      2.11 o 
   1   3  11       91.63       93.34      4.65 o 
   2   3  11       74.80       79.07      3.66 o 
   3   3  11       49.05       54.84      3.87 o 
   4   3  11        4.13        0.35      2.17 o 
  -6   4  11       77.47       81.57      4.71 o 
  -5   4  11       50.39       54.26      4.00 o 
  -4   4  11       48.77       50.43      3.20 o 
  -3   4  11       31.86       39.20      2.93 o 
  -2   4  11      114.11      131.04      7.55 o 
  -1   4  11        7.52        5.16      3.65 o 
   0   4  11       11.52       12.51      2.81 o 
   1   4  11       73.96       75.03      4.29 o 
   2   4  11        6.17        4.90      2.35 o 
   3   4  11      153.83      173.10      6.34 o 
   4   4  11        7.16        4.96      2.79 o 
  -5   5  11        1.83        4.43      2.36 o 
  -4   5  11       19.22       28.12      4.11 o 
  -3   5  11       75.41       78.97      6.41 o 
  -2   5  11       38.18       49.28      3.74 o 
  -1   5  11       11.01       11.67      2.61 o 
   0   5  11        8.34        8.38      2.48 o 
   1   5  11        6.69        8.64      2.57 o 
   2   5  11       17.92       19.22      2.99 o 
   3   5  11       12.83       14.52      2.84 o 
  -3   6  11        0.79        1.49      2.93 o 
  -2   6  11        5.83        3.64      3.11 o 
  -1   6  11       24.18       33.15      3.33 o 
   0   6  11      152.55      172.63      6.27 o 
   1   6  11        2.51        6.51      2.56 o 
  -6   0  12        6.45        6.01      3.97 o 
  -5   0  12       13.66       13.72      3.39 o 
  -4   0  12       15.95       17.93      4.23 o 
  -3   0  12        0.09        0.06      2.91 o 
  -2   0  12        0.28       -1.60      2.52 o 
  -1   0  12        3.82        2.90      2.99 o 
   0   0  12        4.51        1.29      2.40 o 
   1   0  12       13.48       20.59      3.55 o 
   2   0  12       27.44       21.63      5.32 o 
   3   0  12       61.78       64.48      7.47 o 
  -6   1  12       33.02       33.47      3.06 o 
  -5   1  12       22.49       28.23      2.86 o 
  -4   1  12        7.96        7.70      2.52 o 
  -3   1  12       57.80       52.49      3.93 o 
  -2   1  12       31.93       40.73      3.02 o 
  -1   1  12        0.14       -0.74      1.50 o 
   0   1  12       41.85       38.59      3.00 o 
   1   1  12       26.43       23.57      3.02 o 
   2   1  12        1.08        1.50      2.24 o 
   3   1  12       19.30       21.92      3.75 o 
  -5   2  12       95.56      103.61      4.64 o 
  -4   2  12       52.24       59.72      5.48 o 
  -3   2  12      126.64      151.29      7.47 o 
  -2   2  12        8.50       13.09      2.32 o 
  -1   2  12       13.18       12.15      2.30 o 
   0   2  12        7.67        9.13      2.63 o 
   1   2  12       83.13       85.63      6.13 o 
   2   2  12       14.40       19.98      2.90 o 
   3   2  12       20.98       30.23      3.33 o 
  -5   3  12       26.00       27.36      3.42 o 
  -4   3  12       24.62       28.95      6.28 o 
  -3   3  12        0.48        0.37      1.84 o 
  -2   3  12       17.47       19.46      3.04 o 
  -1   3  12       10.94        7.77      2.59 o 
   0   3  12        2.48        5.12      2.41 o 
   1   3  12        1.19        3.64      2.34 o 
   2   3  12      123.77      115.37     10.72 o 
  -4   4  12       61.53       66.83      5.48 o 
  -3   4  12        3.33       10.80      2.70 o 
  -2   4  12       59.08       79.33      4.58 o 
  -1   4  12       70.62       82.22      4.60 o 
   0   4  12       27.96       33.74      3.49 o 
   1   4  12       73.13       75.54      4.57 o 
  -3   0  13        5.04        8.52      3.36 o 
  -2   0  13       43.83       42.16      6.52 o 
  -1   0  13        2.94        1.05      2.78 o 
   0   0  13       86.18       90.51      5.95 o 
  -3   1  13       20.27       20.01      2.77 o 
  -2   1  13       10.81        8.37      2.35 o 
  -1   1  13       50.32       55.53      3.56 o 
   0   1  13       32.20       35.74      3.66 o 
  -2   2  13       20.12       25.06      3.72 o 
  -1   2  13        7.26        9.83      2.75 o 
                                                 
